# Supplementary material for: Home over institution? New insights on older adults’ care preferences from a mixed-methods study in France
Source: PLoS One. 2026 Mar 24;21(3):e0345491. doi: 10.1371/journal.pone.0345491 (PMC13012468; doi:10.1371/journal.pone.0345491)
Supplement: S1 Data — (XLSX) [file pone.0345491.s003.xlsx]

## Sheet: Feuil1
observ_id	RESPID_BIS	EHPAD	choice_set_ehpad	alternative	Choice_EHPAD	X01	X02	X01BIS	AGGLO	AREA_FR13	CSP_DETAILED	D05	X05	X06	X07	X08	enf_proximité	DOMEHPAD1_1	DOMEHPAD1_2	DOMEHPAD1_3	DOMEHPAD1_4	DOMEHPAD1_5	DOMEHPAD1_6	DOMEHPAD3_1	DOMEHPAD3_2	DOMEHPAD3_3	DOMEHPAD3_4	DOMEHPAD3_5	DOMEHPAD3_6	DOMEHPAD3_7	DOMEHPAD3_8	DOMEHPAD3_9	HIDVERSION	DOMEHPAD4_1	DOMEHPAD4_2	DOMEHPAD4_3	DOMEHPAD4_4	DOMEHPAD4_5	DOMEHPAD4_6	DOMEHPAD4_7	DCE03	DCE03BIS_1	DCE03BIS_2	DCE03BIS_3	DCE03BIS_4	DCE03BIS_5	DCE03BIS_5_OTHER	DCE04_1	A03
1	1	1	1	2	1	72	1	3	2	6	2	11	11	1	3	1	0	1	1	1	3	1	1	3	2			1					1		1		3	2			0							2	2
2	1	1	2	2	1	72	1	3	2	6	2	11	11	1	3	1	0	1	1	1	3	1	1	3	2			1					1		1		3	2			0							2	2
3	1	1	3	2	1	72	1	3	2	6	2	11	11	1	3	1	0	1	1	1	3	1	1	3	2			1					1		1		3	2			0							2	2
4	1	1	4	2	1	72	1	3	2	6	2	11	11	1	3	1	0	1	1	1	3	1	1	3	2			1					1		1		3	2			0							2	2
5	1	1	5	1	1	72	1	3	2	6	2	11	11	1	3	1	0	1	1	1	3	1	1	3	2			1					1		1		3	2			0							2	2
6	1	1	6	2	1	72	1	3	2	6	2	11	11	1	3	1	0	1	1	1	3	1	1	3	2			1					1		1		3	2			0							2	2
7	2	1	1	1	1	62	2	1	1	3	4	9	11	1	3	2	1	1	1	2	1	1	2			3	2	1					1	1			3	2			0							2	2
8	2	1	2	2	1	62	2	1	1	3	4	9	11	1	3	2	1	1	1	2	1	1	2			3	2	1					1	1			3	2			0							2	2
9	2	1	3	1	1	62	2	1	1	3	4	9	11	1	3	2	1	1	1	2	1	1	2			3	2	1					1	1			3	2			0							2	2
10	2	1	4	2	1	62	2	1	1	3	4	9	11	1	3	2	1	1	1	2	1	1	2			3	2	1					1	1			3	2			0							2	2
11	2	1	5	2	1	62	2	1	1	3	4	9	11	1	3	2	1	1	1	2	1	1	2			3	2	1					1	1			3	2			0							2	2
12	2	1	6	1	1	62	2	1	1	3	4	9	11	1	3	2	1	1	1	2	1	1	2			3	2	1					1	1			3	2			0							2	2
13	3	1	1	1	1	76	2	4	4	10	3	1	9	1	3	5	1	1	1	1	1	1	3		1	2	3						1	2			1	3			0							2	2
14	3	1	2	1	1	76	2	4	4	10	3	1	9	1	3	5	1	1	1	1	1	1	3		1	2	3						1	2			1	3			0							2	2
15	3	1	3	1	1	76	2	4	4	10	3	1	9	1	3	5	1	1	1	1	1	1	3		1	2	3						1	2			1	3			0							2	2
16	3	1	4	2	1	76	2	4	4	10	3	1	9	1	3	5	1	1	1	1	1	1	3		1	2	3						1	2			1	3			0							2	2
17	3	1	5	1	1	76	2	4	4	10	3	1	9	1	3	5	1	1	1	1	1	1	3		1	2	3						1	2			1	3			0							2	2
18	3	1	6	1	1	76	2	4	4	10	3	1	9	1	3	5	1	1	1	1	1	1	3		1	2	3						1	2			1	3			0							2	2
19	4	1	1	1	1	62	1	1	4	12	2	10	10	1	3	4	0	1	1	1	1	1	2			2		1		3			1		2		3	1			0							2	2
20	4	1	2	1	1	62	1	1	4	12	2	10	10	1	3	4	0	1	1	1	1	1	2			2		1		3			1		2		3	1			0							2	2
21	4	1	3	2	1	62	1	1	4	12	2	10	10	1	3	4	0	1	1	1	1	1	2			2		1		3			1		2		3	1			0							2	2
22	4	1	4	2	1	62	1	1	4	12	2	10	10	1	3	4	0	1	1	1	1	1	2			2		1		3			1		2		3	1			0							2	2
23	4	1	5	1	1	62	1	1	4	12	2	10	10	1	3	4	0	1	1	1	1	1	2			2		1		3			1		2		3	1			0							2	2
24	4	1	6	1	1	62	1	1	4	12	2	10	10	1	3	4	0	1	1	1	1	1	2			2		1		3			1		2		3	1			0							2	2
25	5	1	1	1	1	72	1	3	5	1	2	9	11	1	3	3	1	1	1	1	3	1	2		3		2	1					1	3			1	2			0							1	2
26	5	1	2	1	1	72	1	3	5	1	2	9	11	1	3	3	1	1	1	1	3	1	2		3		2	1					1	3			1	2			0							1	2
27	5	1	3	1	1	72	1	3	5	1	2	9	11	1	3	3	1	1	1	1	3	1	2		3		2	1					1	3			1	2			0							1	2
28	5	1	4	1	1	72	1	3	5	1	2	9	11	1	3	3	1	1	1	1	3	1	2		3		2	1					1	3			1	2			0							1	2
29	5	1	5	1	1	72	1	3	5	1	2	9	11	1	3	3	1	1	1	1	3	1	2		3		2	1					1	3			1	2			0							1	2
30	5	1	6	2	1	72	1	3	5	1	2	9	11	1	3	3	1	1	1	1	3	1	2		3		2	1					1	3			1	2			0							1	2
31	6	1	1	1	1	61	1	1	1	4	2	10	12	1	3	2	0	1	1	3	1	1	2			1	3	2					1		1		3	2			0							1	4
32	6	1	2	2	1	61	1	1	1	4	2	10	12	1	3	2	0	1	1	3	1	1	2			1	3	2					1		1		3	2			0							1	4
33	6	1	3	1	1	61	1	1	1	4	2	10	12	1	3	2	0	1	1	3	1	1	2			1	3	2					1		1		3	2			0							1	4
34	6	1	4	1	1	61	1	1	1	4	2	10	12	1	3	2	0	1	1	3	1	1	2			1	3	2					1		1		3	2			0							1	4
35	6	1	5	1	1	61	1	1	1	4	2	10	12	1	3	2	0	1	1	3	1	1	2			1	3	2					1		1		3	2			0							1	4
36	6	1	6	1	1	61	1	1	1	4	2	10	12	1	3	2	0	1	1	3	1	1	2			1	3	2					1		1		3	2			0							1	4
37	7	1	1	1	1	62	2	1	5	1	4	8	9	1	3	3	1	1	1	1	1	1	2			1		2		3			1	1	3			2			0							2	2
38	7	1	2	1	1	62	2	1	5	1	4	8	9	1	3	3	1	1	1	1	1	1	2			1		2		3			1	1	3			2			0							2	2
39	7	1	3	1	1	62	2	1	5	1	4	8	9	1	3	3	1	1	1	1	1	1	2			1		2		3			1	1	3			2			0							2	2
40	7	1	4	2	1	62	2	1	5	1	4	8	9	1	3	3	1	1	1	1	1	1	2			1		2		3			1	1	3			2			0							2	2
41	7	1	5	1	1	62	2	1	5	1	4	8	9	1	3	3	1	1	1	1	1	1	2			1		2		3			1	1	3			2			0							2	2
42	7	1	6	1	1	62	2	1	5	1	4	8	9	1	3	3	1	1	1	1	1	1	2			1		2		3			1	1	3			2			0							2	2
43	8	1	1	2	1	63	2	1	1	9	4	6	6	3	5	2	0	2	1	1	1	1	1		2	3				1			1		1		2	3			0							2	3
44	8	1	2	2	1	63	2	1	1	9	4	6	6	3	5	2	0	2	1	1	1	1	1		2	3				1			1		1		2	3			0							2	3
45	8	1	3	2	1	63	2	1	1	9	4	6	6	3	5	2	0	2	1	1	1	1	1		2	3				1			1		1		2	3			0							2	3
46	8	1	4	2	1	63	2	1	1	9	4	6	6	3	5	2	0	2	1	1	1	1	1		2	3				1			1		1		2	3			0							2	3
47	8	1	5	1	1	63	2	1	1	9	4	6	6	3	5	2	0	2	1	1	1	1	1		2	3				1			1		1		2	3			0							2	3
48	8	1	6	1	1	63	2	1	1	9	4	6	6	3	5	2	0	2	1	1	1	1	1		2	3				1			1		1		2	3			0							2	3
49	9	1	1	1	1	66	2	2	3	6	3	8	8	2	5	6	1	3	1	3	1	1	3	3		1		2					1	1	3			2			0							2	4
50	9	1	2	2	1	66	2	2	3	6	3	8	8	2	5	6	1	3	1	3	1	1	3	3		1		2					1	1	3			2			0							2	4
51	9	1	3	1	1	66	2	2	3	6	3	8	8	2	5	6	1	3	1	3	1	1	3	3		1		2					1	1	3			2			0							2	4
52	9	1	4	2	1	66	2	2	3	6	3	8	8	2	5	6	1	3	1	3	1	1	3	3		1		2					1	1	3			2			0							2	4
53	9	1	5	1	1	66	2	2	3	6	3	8	8	2	5	6	1	3	1	3	1	1	3	3		1		2					1	1	3			2			0							2	4
54	9	1	6	2	1	66	2	2	3	6	3	8	8	2	5	6	1	3	1	3	1	1	3	3		1		2					1	1	3			2			0							2	4
55	10	1	1	1	1	77	2	4	4	11	2	11	11	1	3	3	0	2	1	2	1	1	3			2	3	1					1		2		1	3			0							1	1
56	10	1	2	1	1	77	2	4	4	11	2	11	11	1	3	3	0	2	1	2	1	1	3			2	3	1					1		2		1	3			0							1	1
57	10	1	3	2	1	77	2	4	4	11	2	11	11	1	3	3	0	2	1	2	1	1	3			2	3	1					1		2		1	3			0							1	1
58	10	1	4	1	1	77	2	4	4	11	2	11	11	1	3	3	0	2	1	2	1	1	3			2	3	1					1		2		1	3			0							1	1
59	10	1	5	1	1	77	2	4	4	11	2	11	11	1	3	3	0	2	1	2	1	1	3			2	3	1					1		2		1	3			0							1	1
60	10	1	6	2	1	77	2	4	4	11	2	11	11	1	3	3	0	2	1	2	1	1	3			2	3	1					1		2		1	3			0							1	1
61	11	1	1	1	1	78	1	4	5	1	2	6	6	3	4	4	0	1	1	1	1	1	2			1	3	2					1	2	1	3					0							1	2
62	11	1	2	2	1	78	1	4	5	1	2	6	6	3	4	4	0	1	1	1	1	1	2			1	3	2					1	2	1	3					0							1	2
63	11	1	3	1	1	78	1	4	5	1	2	6	6	3	4	4	0	1	1	1	1	1	2			1	3	2					1	2	1	3					0							1	2
64	11	1	4	2	1	78	1	4	5	1	2	6	6	3	4	4	0	1	1	1	1	1	2			1	3	2					1	2	1	3					0							1	2
65	11	1	5	2	1	78	1	4	5	1	2	6	6	3	4	4	0	1	1	1	1	1	2			1	3	2					1	2	1	3					0							1	2
66	11	1	6	1	1	78	1	4	5	1	2	6	6	3	4	4	0	1	1	1	1	1	2			1	3	2					1	2	1	3					0							1	2
67	12	1	1	1	1	61	2	1	4	12	4	4	8	3	5	3	0	1	3	1	2	1	3			3		1		2			1	3			2	1			0							2	1
68	12	1	2	1	1	61	2	1	4	12	4	4	8	3	5	3	0	1	3	1	2	1	3			3		1		2			1	3			2	1			0							2	1
69	12	1	3	2	1	61	2	1	4	12	4	4	8	3	5	3	0	1	3	1	2	1	3			3		1		2			1	3			2	1			0							2	1
70	12	1	4	2	1	61	2	1	4	12	4	4	8	3	5	3	0	1	3	1	2	1	3			3		1		2			1	3			2	1			0							2	1
71	12	1	5	2	1	61	2	1	4	12	4	4	8	3	5	3	0	1	3	1	2	1	3			3		1		2			1	3			2	1			0							2	1
72	12	1	6	2	1	61	2	1	4	12	4	4	8	3	5	3	0	1	3	1	2	1	3			3		1		2			1	3			2	1			0							2	1
73	13	1	1	1	1	62	1	1	4	9	4	9	11	1	2	1	0	2	2	3	3	1	1			1	3	2					1	1			2	3			0							2	4
74	13	1	2	1	1	62	1	1	4	9	4	9	11	1	2	1	0	2	2	3	3	1	1			1	3	2					1	1			2	3			0							2	4
75	13	1	3	1	1	62	1	1	4	9	4	9	11	1	2	1	0	2	2	3	3	1	1			1	3	2					1	1			2	3			0							2	4
76	13	1	4	2	1	62	1	1	4	9	4	9	11	1	2	1	0	2	2	3	3	1	1			1	3	2					1	1			2	3			0							2	4
77	13	1	5	1	1	62	1	1	4	9	4	9	11	1	2	1	0	2	2	3	3	1	1			1	3	2					1	1			2	3			0							2	4
78	13	1	6	1	1	62	1	1	4	9	4	9	11	1	2	1	0	2	2	3	3	1	1			1	3	2					1	1			2	3			0							2	4
79	14	1	1	1	1	61	1	1	1	10	3	9	8	1	3	4	0	2	1	2	2	2	2	2	3			1					1	2		3		1			1	0	1	1	0	0		1	2
80	14	1	2	2	1	61	1	1	1	10	3	9	8	1	3	4	0	2	1	2	2	2	2	2	3			1					1	2		3		1			1	0	1	1	0	0		1	2
81	14	1	3	2	1	61	1	1	1	10	3	9	8	1	3	4	0	2	1	2	2	2	2	2	3			1					1	2		3		1			1	0	1	1	0	0		1	2
82	14	1	4	2	1	61	1	1	1	10	3	9	8	1	3	4	0	2	1	2	2	2	2	2	3			1					1	2		3		1			1	0	1	1	0	0		1	2
83	14	1	5	2	1	61	1	1	1	10	3	9	8	1	3	4	0	2	1	2	2	2	2	2	3			1					1	2		3		1			1	0	1	1	0	0		1	2
84	14	1	6	2	1	61	1	1	1	10	3	9	8	1	3	4	0	2	1	2	2	2	2	2	3			1					1	2		3		1			1	0	1	1	0	0		1	2
85	15	1	1	2	1	69	1	2	2	13	4	2	4	1	3	4	0	3	3	1	3	3	3	3	2			1					1						1		0							1	3
86	15	1	2	1	1	69	1	2	2	13	4	2	4	1	3	4	0	3	3	1	3	3	3	3	2			1					1						1		0							1	3
87	15	1	3	2	1	69	1	2	2	13	4	2	4	1	3	4	0	3	3	1	3	3	3	3	2			1					1						1		0							1	3
88	15	1	4	2	1	69	1	2	2	13	4	2	4	1	3	4	0	3	3	1	3	3	3	3	2			1					1						1		0							1	3
89	15	1	5	2	1	69	1	2	2	13	4	2	4	1	3	4	0	3	3	1	3	3	3	3	2			1					1						1		0							1	3
90	15	1	6	2	1	69	1	2	2	13	4	2	4	1	3	4	0	3	3	1	3	3	3	3	2			1					1						1		0							1	3
91	16	1	1	1	1	72	1	3	4	11	2	10	10	1	3	5	1	2	2	3	2	1	1	2	1			3					1	1	3		2				0							1	2
92	16	1	2	1	1	72	1	3	4	11	2	10	10	1	3	5	1	2	2	3	2	1	1	2	1			3					1	1	3		2				0							1	2
93	16	1	3	1	1	72	1	3	4	11	2	10	10	1	3	5	1	2	2	3	2	1	1	2	1			3					1	1	3		2				0							1	2
94	16	1	4	2	1	72	1	3	4	11	2	10	10	1	3	5	1	2	2	3	2	1	1	2	1			3					1	1	3		2				0							1	2
95	16	1	5	1	1	72	1	3	4	11	2	10	10	1	3	5	1	2	2	3	2	1	1	2	1			3					1	1	3		2				0							1	2
96	16	1	6	1	1	72	1	3	4	11	2	10	10	1	3	5	1	2	2	3	2	1	1	2	1			3					1	1	3		2				0							1	2
97	17	1	1	1	1	73	1	3	2	7	3	8	8	3	5	4	0	2	4	2	2	1	3		3	1				2			1	2			1	3			0							2	2
98	17	1	2	2	1	73	1	3	2	7	3	8	8	3	5	4	0	2	4	2	2	1	3		3	1				2			1	2			1	3			0							2	2
99	17	1	3	2	1	73	1	3	2	7	3	8	8	3	5	4	0	2	4	2	2	1	3		3	1				2			1	2			1	3			0							2	2
100	17	1	4	2	1	73	1	3	2	7	3	8	8	3	5	4	0	2	4	2	2	1	3		3	1				2			1	2			1	3			0							2	2
101	17	1	5	1	1	73	1	3	2	7	3	8	8	3	5	4	0	2	4	2	2	1	3		3	1				2			1	2			1	3			0							2	2
102	17	1	6	2	1	73	1	3	2	7	3	8	8	3	5	4	0	2	4	2	2	1	3		3	1				2			1	2			1	3			0							2	2
103	18	1	1	1	1	81	1	5	4	9	3	7	10	1	3	2	0	2	1	1	1	1	1			3		1		2			1		1		2	3			1	0	0	0	1	0		2	1
104	18	1	2	1	1	81	1	5	4	9	3	7	10	1	3	2	0	2	1	1	1	1	1			3		1		2			1		1		2	3			1	0	0	0	1	0		2	1
105	18	1	3	1	1	81	1	5	4	9	3	7	10	1	3	2	0	2	1	1	1	1	1			3		1		2			1		1		2	3			1	0	0	0	1	0		2	1
106	18	1	4	2	1	81	1	5	4	9	3	7	10	1	3	2	0	2	1	1	1	1	1			3		1		2			1		1		2	3			1	0	0	0	1	0		2	1
107	18	1	5	1	1	81	1	5	4	9	3	7	10	1	3	2	0	2	1	1	1	1	1			3		1		2			1		1		2	3			1	0	0	0	1	0		2	1
108	18	1	6	2	1	81	1	5	4	9	3	7	10	1	3	2	0	2	1	1	1	1	1			3		1		2			1		1		2	3			1	0	0	0	1	0		2	1
109	19	1	1	1	1	64	2	1	4	9	4	10	10	1	3	3	0	1	1	1	2	1	1			1	3	2					1			2	1	3			0							1	4
110	19	1	2	2	1	64	2	1	4	9	4	10	10	1	3	3	0	1	1	1	2	1	1			1	3	2					1			2	1	3			0							1	4
111	19	1	3	1	1	64	2	1	4	9	4	10	10	1	3	3	0	1	1	1	2	1	1			1	3	2					1			2	1	3			0							1	4
112	19	1	4	2	1	64	2	1	4	9	4	10	10	1	3	3	0	1	1	1	2	1	1			1	3	2					1			2	1	3			0							1	4
113	19	1	5	2	1	64	2	1	4	9	4	10	10	1	3	3	0	1	1	1	2	1	1			1	3	2					1			2	1	3			0							1	4
114	19	1	6	1	1	64	2	1	4	9	4	10	10	1	3	3	0	1	1	1	2	1	1			1	3	2					1			2	1	3			0							1	4
115	20	1	1	1	1	70	1	3	1	8	5	8	9	1	3	3	1	1	1	2	1	1	1			3	2	1					1	1	3		2				0							1	2
116	20	1	2	2	1	70	1	3	1	8	5	8	9	1	3	3	1	1	1	2	1	1	1			3	2	1					1	1	3		2				0							1	2
117	20	1	3	2	1	70	1	3	1	8	5	8	9	1	3	3	1	1	1	2	1	1	1			3	2	1					1	1	3		2				0							1	2
118	20	1	4	2	1	70	1	3	1	8	5	8	9	1	3	3	1	1	1	2	1	1	1			3	2	1					1	1	3		2				0							1	2
119	20	1	5	1	1	70	1	3	1	8	5	8	9	1	3	3	1	1	1	2	1	1	1			3	2	1					1	1	3		2				0							1	2
120	20	1	6	2	1	70	1	3	1	8	5	8	9	1	3	3	1	1	1	2	1	1	1			3	2	1					1	1	3		2				0							1	2
121	21	1	1	1	1	64	1	1	2	11	3	10	10	1	3	2	0	1	1	2	1	1	2	2	1			3					1			3	2	1			0							2	2
122	21	1	2	1	1	64	1	1	2	11	3	10	10	1	3	2	0	1	1	2	1	1	2	2	1			3					1			3	2	1			0							2	2
123	21	1	3	1	1	64	1	1	2	11	3	10	10	1	3	2	0	1	1	2	1	1	2	2	1			3					1			3	2	1			0							2	2
124	21	1	4	2	1	64	1	1	2	11	3	10	10	1	3	2	0	1	1	2	1	1	2	2	1			3					1			3	2	1			0							2	2
125	21	1	5	1	1	64	1	1	2	11	3	10	10	1	3	2	0	1	1	2	1	1	2	2	1			3					1			3	2	1			0							2	2
126	21	1	6	1	1	64	1	1	2	11	3	10	10	1	3	2	0	1	1	2	1	1	2	2	1			3					1			3	2	1			0							2	2
127	22	1	7	1	1	67	1	2	1	9	4	3	7	3	1	1	0	2	1	2	2	4	1		1		2	3					1	1		3		2			0							2	4
128	22	1	8	2	1	67	1	2	1	9	4	3	7	3	1	1	0	2	1	2	2	4	1		1		2	3					1	1		3		2			0							2	4
129	22	1	9	2	1	67	1	2	1	9	4	3	7	3	1	1	0	2	1	2	2	4	1		1		2	3					1	1		3		2			0							2	4
130	22	1	10	1	1	67	1	2	1	9	4	3	7	3	1	1	0	2	1	2	2	4	1		1		2	3					1	1		3		2			0							2	4
131	22	1	11	2	1	67	1	2	1	9	4	3	7	3	1	1	0	2	1	2	2	4	1		1		2	3					1	1		3		2			0							2	4
132	22	1	12	1	1	67	1	2	1	9	4	3	7	3	1	1	0	2	1	2	2	4	1		1		2	3					1	1		3		2			0							2	4
133	23	1	1	1	1	77	1	4	1	5	3	10	10	1	3	3	0	1	4	1	1	1	4		3		1			2			1		1	2	3				0							2	1
134	23	1	2	2	1	77	1	4	1	5	3	10	10	1	3	3	0	1	4	1	1	1	4		3		1			2			1		1	2	3				0							2	1
135	23	1	3	2	1	77	1	4	1	5	3	10	10	1	3	3	0	1	4	1	1	1	4		3		1			2			1		1	2	3				0							2	1
136	23	1	4	2	1	77	1	4	1	5	3	10	10	1	3	3	0	1	4	1	1	1	4		3		1			2			1		1	2	3				0							2	1
137	23	1	5	1	1	77	1	4	1	5	3	10	10	1	3	3	0	1	4	1	1	1	4		3		1			2			1		1	2	3				0							2	1
138	23	1	6	2	1	77	1	4	1	5	3	10	10	1	3	3	0	1	4	1	1	1	4		3		1			2			1		1	2	3				0							2	1
139	24	1	1	2	1	65	2	2	4	12	4	1	15	1	3	4	1	1	1	1	1	1	1		3		1		2				1		1		3	2			0							2	5
140	24	1	2	1	1	65	2	2	4	12	4	1	15	1	3	4	1	1	1	1	1	1	1		3		1		2				1		1		3	2			0							2	5
141	24	1	3	2	1	65	2	2	4	12	4	1	15	1	3	4	1	1	1	1	1	1	1		3		1		2				1		1		3	2			0							2	5
142	24	1	4	2	1	65	2	2	4	12	4	1	15	1	3	4	1	1	1	1	1	1	1		3		1		2				1		1		3	2			0							2	5
143	24	1	5	2	1	65	2	2	4	12	4	1	15	1	3	4	1	1	1	1	1	1	1		3		1		2				1		1		3	2			0							2	5
144	24	1	6	2	1	65	2	2	4	12	4	1	15	1	3	4	1	1	1	1	1	1	1		3		1		2				1		1		3	2			0							2	5
145	25	1	1	1	1	78	2	4	5	1	3	9	9	3	4	3	1	1	1	1	1	1	4	1		3				2			1	3	2	1					0							1	1
146	25	1	2	2	1	78	2	4	5	1	3	9	9	3	4	3	1	1	1	1	1	1	4	1		3				2			1	3	2	1					0							1	1
147	25	1	3	2	1	78	2	4	5	1	3	9	9	3	4	3	1	1	1	1	1	1	4	1		3				2			1	3	2	1					0							1	1
148	25	1	4	2	1	78	2	4	5	1	3	9	9	3	4	3	1	1	1	1	1	1	4	1		3				2			1	3	2	1					0							1	1
149	25	1	5	1	1	78	2	4	5	1	3	9	9	3	4	3	1	1	1	1	1	1	4	1		3				2			1	3	2	1					0							1	1
150	25	1	6	2	1	78	2	4	5	1	3	9	9	3	4	3	1	1	1	1	1	1	4	1		3				2			1	3	2	1					0							1	1
151	26	1	1	1	1	67	1	2	4	12	4	7	9	1	3	5	1	1	3	2	1	2	3		2			1		3			1	2	3			1			0							2	2
152	26	1	2	2	1	67	1	2	4	12	4	7	9	1	3	5	1	1	3	2	1	2	3		2			1		3			1	2	3			1			0							2	2
153	26	1	3	1	1	67	1	2	4	12	4	7	9	1	3	5	1	1	3	2	1	2	3		2			1		3			1	2	3			1			0							2	2
154	26	1	4	2	1	67	1	2	4	12	4	7	9	1	3	5	1	1	3	2	1	2	3		2			1		3			1	2	3			1			0							2	2
155	26	1	5	1	1	67	1	2	4	12	4	7	9	1	3	5	1	1	3	2	1	2	3		2			1		3			1	2	3			1			0							2	2
156	26	1	6	2	1	67	1	2	4	12	4	7	9	1	3	5	1	1	3	2	1	2	3		2			1		3			1	2	3			1			0							2	2
157	27	1	1	2	1	74	1	3	3	5	3	8	10	1	3	2	1	1	1	1	1	1	2	2	3			1					1	1			3	2			0							1	1
158	27	1	2	2	1	74	1	3	3	5	3	8	10	1	3	2	1	1	1	1	1	1	2	2	3			1					1	1			3	2			0							1	1
159	27	1	3	2	1	74	1	3	3	5	3	8	10	1	3	2	1	1	1	1	1	1	2	2	3			1					1	1			3	2			0							1	1
160	27	1	4	2	1	74	1	3	3	5	3	8	10	1	3	2	1	1	1	1	1	1	2	2	3			1					1	1			3	2			0							1	1
161	27	1	5	1	1	74	1	3	3	5	3	8	10	1	3	2	1	1	1	1	1	1	2	2	3			1					1	1			3	2			0							1	1
162	27	1	6	1	1	74	1	3	3	5	3	8	10	1	3	2	1	1	1	1	1	1	2	2	3			1					1	1			3	2			0							1	1
163	28	1	7	1	1	65	1	2	4	3	3	8	8	1	5	1	0	1	1	2	1	1	2	2		3		1					2	1		3		2			0							2	3
164	28	1	8	1	1	65	1	2	4	3	3	8	8	1	5	1	0	1	1	2	1	1	2	2		3		1					2	1		3		2			0							2	3
165	28	1	9	2	1	65	1	2	4	3	3	8	8	1	5	1	0	1	1	2	1	1	2	2		3		1					2	1		3		2			0							2	3
166	28	1	10	2	1	65	1	2	4	3	3	8	8	1	5	1	0	1	1	2	1	1	2	2		3		1					2	1		3		2			0							2	3
167	28	1	11	2	1	65	1	2	4	3	3	8	8	1	5	1	0	1	1	2	1	1	2	2		3		1					2	1		3		2			0							2	3
168	28	1	12	2	1	65	1	2	4	3	3	8	8	1	5	1	0	1	1	2	1	1	2	2		3		1					2	1		3		2			0							2	3
169	29	1	1	1	1	64	1	1	1	8	2	9	10	1	3	4	1	1	2	1	1	1	2		3	2		1					1	3			1	2			0							1	2
170	29	1	2	1	1	64	1	1	1	8	2	9	10	1	3	4	1	1	2	1	1	1	2		3	2		1					1	3			1	2			0							1	2
171	29	1	3	1	1	64	1	1	1	8	2	9	10	1	3	4	1	1	2	1	1	1	2		3	2		1					1	3			1	2			0							1	2
172	29	1	4	2	1	64	1	1	1	8	2	9	10	1	3	4	1	1	2	1	1	1	2		3	2		1					1	3			1	2			0							1	2
173	29	1	5	2	1	64	1	1	1	8	2	9	10	1	3	4	1	1	2	1	1	1	2		3	2		1					1	3			1	2			0							1	2
174	29	1	6	1	1	64	1	1	1	8	2	9	10	1	3	4	1	1	2	1	1	1	2		3	2		1					1	3			1	2			0							1	2
175	30	1	1	1	1	63	2	1	5	1	3	8	11	1	3	4	1	1	1	1	1	1	2	3				1		2			1		3		1	2			0							2	2
176	30	1	2	1	1	63	2	1	5	1	3	8	11	1	3	4	1	1	1	1	1	1	2	3				1		2			1		3		1	2			0							2	2
177	30	1	3	1	1	63	2	1	5	1	3	8	11	1	3	4	1	1	1	1	1	1	2	3				1		2			1		3		1	2			0							2	2
178	30	1	4	2	1	63	2	1	5	1	3	8	11	1	3	4	1	1	1	1	1	1	2	3				1		2			1		3		1	2			0							2	2
179	30	1	5	1	1	63	2	1	5	1	3	8	11	1	3	4	1	1	1	1	1	1	2	3				1		2			1		3		1	2			0							2	2
180	30	1	6	1	1	63	2	1	5	1	3	8	11	1	3	4	1	1	1	1	1	1	2	3				1		2			1		3		1	2			0							2	2
181	31	1	1	2	1	78	1	4	1	1	2	1	7	1	2	1	0	4	1	2	4	1	1			2	1	3					1			3	2	1			0							1	2
182	31	1	2	2	1	78	1	4	1	1	2	1	7	1	2	1	0	4	1	2	4	1	1			2	1	3					1			3	2	1			0							1	2
183	31	1	3	2	1	78	1	4	1	1	2	1	7	1	2	1	0	4	1	2	4	1	1			2	1	3					1			3	2	1			0							1	2
184	31	1	4	2	1	78	1	4	1	1	2	1	7	1	2	1	0	4	1	2	4	1	1			2	1	3					1			3	2	1			0							1	2
185	31	1	5	1	1	78	1	4	1	1	2	1	7	1	2	1	0	4	1	2	4	1	1			2	1	3					1			3	2	1			0							1	2
186	31	1	6	1	1	78	1	4	1	1	2	1	7	1	2	1	0	4	1	2	4	1	1			2	1	3					1			3	2	1			0							1	2
187	32	1	1	1	1	78	1	4	2	8	2	9	9	1	3	4	1	1	1	1	1	1	3			3		1		2			1			2	3	1			0							1	2
188	32	1	2	2	1	78	1	4	2	8	2	9	9	1	3	4	1	1	1	1	1	1	3			3		1		2			1			2	3	1			0							1	2
189	32	1	3	1	1	78	1	4	2	8	2	9	9	1	3	4	1	1	1	1	1	1	3			3		1		2			1			2	3	1			0							1	2
190	32	1	4	2	1	78	1	4	2	8	2	9	9	1	3	4	1	1	1	1	1	1	3			3		1		2			1			2	3	1			0							1	2
191	32	1	5	1	1	78	1	4	2	8	2	9	9	1	3	4	1	1	1	1	1	1	3			3		1		2			1			2	3	1			0							1	2
192	32	1	6	2	1	78	1	4	2	8	2	9	9	1	3	4	1	1	1	1	1	1	3			3		1		2			1			2	3	1			0							1	2
193	33	1	1	1	1	74	1	3	1	6	4	5	10	1	3	3	1	1	1	2	1	2	1			3		2		1			1	1			2	3			0							2	4
194	33	1	2	1	1	74	1	3	1	6	4	5	10	1	3	3	1	1	1	2	1	2	1			3		2		1			1	1			2	3			0							2	4
195	33	1	3	1	1	74	1	3	1	6	4	5	10	1	3	3	1	1	1	2	1	2	1			3		2		1			1	1			2	3			0							2	4
196	33	1	4	2	1	74	1	3	1	6	4	5	10	1	3	3	1	1	1	2	1	2	1			3		2		1			1	1			2	3			0							2	4
197	33	1	5	1	1	74	1	3	1	6	4	5	10	1	3	3	1	1	1	2	1	2	1			3		2		1			1	1			2	3			0							2	4
198	33	1	6	1	1	74	1	3	1	6	4	5	10	1	3	3	1	1	1	2	1	2	1			3		2		1			1	1			2	3			0							2	4
199	34	1	1	1	1	74	2	3	4	10	4	8	10	1	3	3	0	1	2	1	2	1	1	2		3		1					1	1	2			3			0							2	2
200	34	1	2	2	1	74	2	3	4	10	4	8	10	1	3	3	0	1	2	1	2	1	1	2		3		1					1	1	2			3			0							2	2
201	34	1	3	2	1	74	2	3	4	10	4	8	10	1	3	3	0	1	2	1	2	1	1	2		3		1					1	1	2			3			0							2	2
202	34	1	4	2	1	74	2	3	4	10	4	8	10	1	3	3	0	1	2	1	2	1	1	2		3		1					1	1	2			3			0							2	2
203	34	1	5	1	1	74	2	3	4	10	4	8	10	1	3	3	0	1	2	1	2	1	1	2		3		1					1	1	2			3			0							2	2
204	34	1	6	1	1	74	2	3	4	10	4	8	10	1	3	3	0	1	2	1	2	1	1	2		3		1					1	1	2			3			0							2	2
205	35	1	1	2	1	63	1	1	1	7	5	6	9	1	3	2	1	2	1	2	1	1	1				1	3		2			1	2			1	3			0							1	4
206	35	1	2	1	1	63	1	1	1	7	5	6	9	1	3	2	1	2	1	2	1	1	1				1	3		2			1	2			1	3			0							1	4
207	35	1	3	2	1	63	1	1	1	7	5	6	9	1	3	2	1	2	1	2	1	1	1				1	3		2			1	2			1	3			0							1	4
208	35	1	4	2	1	63	1	1	1	7	5	6	9	1	3	2	1	2	1	2	1	1	1				1	3		2			1	2			1	3			0							1	4
209	35	1	5	2	1	63	1	1	1	7	5	6	9	1	3	2	1	2	1	2	1	1	1				1	3		2			1	2			1	3			0							1	4
210	35	1	6	2	1	63	1	1	1	7	5	6	9	1	3	2	1	2	1	2	1	1	1				1	3		2			1	2			1	3			0							1	4
211	36	1	1	1	1	62	2	1	5	1	2	9	9	3	1	2	0	2	1	2	1	1	3			1	2	3					1	1			2	3			0							1	2
212	36	1	2	2	1	62	2	1	5	1	2	9	9	3	1	2	0	2	1	2	1	1	3			1	2	3					1	1			2	3			0							1	2
213	36	1	3	2	1	62	2	1	5	1	2	9	9	3	1	2	0	2	1	2	1	1	3			1	2	3					1	1			2	3			0							1	2
214	36	1	4	2	1	62	2	1	5	1	2	9	9	3	1	2	0	2	1	2	1	1	3			1	2	3					1	1			2	3			0							1	2
215	36	1	5	1	1	62	2	1	5	1	2	9	9	3	1	2	0	2	1	2	1	1	3			1	2	3					1	1			2	3			0							1	2
216	36	1	6	2	1	62	2	1	5	1	2	9	9	3	1	2	0	2	1	2	1	1	3			1	2	3					1	1			2	3			0							1	2
217	37	1	1	1	1	73	1	3	4	6	4	9	9	1	3	3	0	2	1	2	1	1	3		3			2		1			1	3		2	1				0							1	1
218	37	1	2	2	1	73	1	3	4	6	4	9	9	1	3	3	0	2	1	2	1	1	3		3			2		1			1	3		2	1				0							1	1
219	37	1	3	2	1	73	1	3	4	6	4	9	9	1	3	3	0	2	1	2	1	1	3		3			2		1			1	3		2	1				0							1	1
220	37	1	4	2	1	73	1	3	4	6	4	9	9	1	3	3	0	2	1	2	1	1	3		3			2		1			1	3		2	1				0							1	1
221	37	1	5	1	1	73	1	3	4	6	4	9	9	1	3	3	0	2	1	2	1	1	3		3			2		1			1	3		2	1				0							1	1
222	37	1	6	2	1	73	1	3	4	6	4	9	9	1	3	3	0	2	1	2	1	1	3		3			2		1			1	3		2	1				0							1	1
223	38	1	1	1	1	63	1	1	4	2	2	11	12	1	3	5	0	4	1	2	1	1	1	3		2		1					1	1			2	3			0							1	2
224	38	1	2	1	1	63	1	1	4	2	2	11	12	1	3	5	0	4	1	2	1	1	1	3		2		1					1	1			2	3			0							1	2
225	38	1	3	1	1	63	1	1	4	2	2	11	12	1	3	5	0	4	1	2	1	1	1	3		2		1					1	1			2	3			0							1	2
226	38	1	4	2	1	63	1	1	4	2	2	11	12	1	3	5	0	4	1	2	1	1	1	3		2		1					1	1			2	3			0							1	2
227	38	1	5	1	1	63	1	1	4	2	2	11	12	1	3	5	0	4	1	2	1	1	1	3		2		1					1	1			2	3			0							1	2
228	38	1	6	1	1	63	1	1	4	2	2	11	12	1	3	5	0	4	1	2	1	1	1	3		2		1					1	1			2	3			0							1	2
229	39	1	1	2	1	63	2	1	2	11	4	8	8	1	3	2	1	1	1	1	1	1	2				3	2		1			1			3	1	2			0							1	1
230	39	1	2	1	1	63	2	1	2	11	4	8	8	1	3	2	1	1	1	1	1	1	2				3	2		1			1			3	1	2			0							1	1
231	39	1	3	1	1	63	2	1	2	11	4	8	8	1	3	2	1	1	1	1	1	1	2				3	2		1			1			3	1	2			0							1	1
232	39	1	4	2	1	63	2	1	2	11	4	8	8	1	3	2	1	1	1	1	1	1	2				3	2		1			1			3	1	2			0							1	1
233	39	1	5	1	1	63	2	1	2	11	4	8	8	1	3	2	1	1	1	1	1	1	2				3	2		1			1			3	1	2			0							1	1
234	39	1	6	1	1	63	2	1	2	11	4	8	8	1	3	2	1	1	1	1	1	1	2				3	2		1			1			3	1	2			0							1	1
235	40	1	1	1	1	63	2	1	4	6	2	10	10	3	1	1	0	1	1	1	1	1	2			3	2			1			1		3		1	2			0							1	2
236	40	1	2	1	1	63	2	1	4	6	2	10	10	3	1	1	0	1	1	1	1	1	2			3	2			1			1		3		1	2			0							1	2
237	40	1	3	1	1	63	2	1	4	6	2	10	10	3	1	1	0	1	1	1	1	1	2			3	2			1			1		3		1	2			0							1	2
238	40	1	4	2	1	63	2	1	4	6	2	10	10	3	1	1	0	1	1	1	1	1	2			3	2			1			1		3		1	2			0							1	2
239	40	1	5	1	1	63	2	1	4	6	2	10	10	3	1	1	0	1	1	1	1	1	2			3	2			1			1		3		1	2			0							1	2
240	40	1	6	1	1	63	2	1	4	6	2	10	10	3	1	1	0	1	1	1	1	1	2			3	2			1			1		3		1	2			0							1	2
241	41	1	1	1	1	73	2	3	3	2	4	1	9	1	3	2	1	1	1	1	1	1	1	1				3		2			1	1			2	3			0							1	4
242	41	1	2	2	1	73	2	3	3	2	4	1	9	1	3	2	1	1	1	1	1	1	1	1				3		2			1	1			2	3			0							1	4
243	41	1	3	1	1	73	2	3	3	2	4	1	9	1	3	2	1	1	1	1	1	1	1	1				3		2			1	1			2	3			0							1	4
244	41	1	4	2	1	73	2	3	3	2	4	1	9	1	3	2	1	1	1	1	1	1	1	1				3		2			1	1			2	3			0							1	4
245	41	1	5	1	1	73	2	3	3	2	4	1	9	1	3	2	1	1	1	1	1	1	1	1				3		2			1	1			2	3			0							1	4
246	41	1	6	1	1	73	2	3	3	2	4	1	9	1	3	2	1	1	1	1	1	1	1	1				3		2			1	1			2	3			0							1	4
247	42	1	7	1	1	69	2	2	4	9	3	8	8	3	5	3	1	1	1	1	1	1	1				2	1		3			1		1	3	2				0							2	1
248	42	1	8	2	1	69	2	2	4	9	3	8	8	3	5	3	1	1	1	1	1	1	1				2	1		3			1		1	3	2				0							2	1
249	42	1	9	1	1	69	2	2	4	9	3	8	8	3	5	3	1	1	1	1	1	1	1				2	1		3			1		1	3	2				0							2	1
250	42	1	10	1	1	69	2	2	4	9	3	8	8	3	5	3	1	1	1	1	1	1	1				2	1		3			1		1	3	2				0							2	1
251	42	1	11	1	1	69	2	2	4	9	3	8	8	3	5	3	1	1	1	1	1	1	1				2	1		3			1		1	3	2				0							2	1
252	42	1	12	1	1	69	2	2	4	9	3	8	8	3	5	3	1	1	1	1	1	1	1				2	1		3			1		1	3	2				0							2	1
253	43	1	1	2	1	61	1	1	4	7	5	5	5	3	1	1	0	3	1	3	2	1	2				3	1		2			1			2	1	3			1	0	0	0	0	1	Un reste à charge plus bas que vos propositions.	1	3
254	43	1	2	2	1	61	1	1	4	7	5	5	5	3	1	1	0	3	1	3	2	1	2				3	1		2			1			2	1	3			1	0	0	0	0	1	Un reste à charge plus bas que vos propositions.	1	3
255	43	1	3	2	1	61	1	1	4	7	5	5	5	3	1	1	0	3	1	3	2	1	2				3	1		2			1			2	1	3			1	0	0	0	0	1	Un reste à charge plus bas que vos propositions.	1	3
256	43	1	4	2	1	61	1	1	4	7	5	5	5	3	1	1	0	3	1	3	2	1	2				3	1		2			1			2	1	3			1	0	0	0	0	1	Un reste à charge plus bas que vos propositions.	1	3
257	43	1	5	2	1	61	1	1	4	7	5	5	5	3	1	1	0	3	1	3	2	1	2				3	1		2			1			2	1	3			1	0	0	0	0	1	Un reste à charge plus bas que vos propositions.	1	3
258	43	1	6	1	1	61	1	1	4	7	5	5	5	3	1	1	0	3	1	3	2	1	2				3	1		2			1			2	1	3			1	0	0	0	0	1	Un reste à charge plus bas que vos propositions.	1	3
259	44	1	13	2	1	75	2	4	5	1	3	8	10	1	3	4	1	1	1	4	1	1	2		3	2	1						1	1			2				0							1	2
260	44	1	14	2	1	75	2	4	5	1	3	8	10	1	3	4	1	1	1	4	1	1	2		3	2	1						1	1			2				0							1	2
261	44	1	15	1	1	75	2	4	5	1	3	8	10	1	3	4	1	1	1	4	1	1	2		3	2	1						1	1			2				0							1	2
262	44	1	16	1	1	75	2	4	5	1	3	8	10	1	3	4	1	1	1	4	1	1	2		3	2	1						1	1			2				0							1	2
263	44	1	17	2	1	75	2	4	5	1	3	8	10	1	3	4	1	1	1	4	1	1	2		3	2	1						1	1			2				0							1	2
264	44	1	18	1	1	75	2	4	5	1	3	8	10	1	3	4	1	1	1	4	1	1	2		3	2	1						1	1			2				0							1	2
265	45	1	1	1	1	67	2	2	1	12	3	7	10	1	3	1	0	1	1	1	1	1	4	2			3	1					1	3	2			1			0							1	2
266	45	1	2	2	1	67	2	2	1	12	3	7	10	1	3	1	0	1	1	1	1	1	4	2			3	1					1	3	2			1			0							1	2
267	45	1	3	2	1	67	2	2	1	12	3	7	10	1	3	1	0	1	1	1	1	1	4	2			3	1					1	3	2			1			0							1	2
268	45	1	4	2	1	67	2	2	1	12	3	7	10	1	3	1	0	1	1	1	1	1	4	2			3	1					1	3	2			1			0							1	2
269	45	1	5	2	1	67	2	2	1	12	3	7	10	1	3	1	0	1	1	1	1	1	4	2			3	1					1	3	2			1			0							1	2
270	45	1	6	2	1	67	2	2	1	12	3	7	10	1	3	1	0	1	1	1	1	1	4	2			3	1					1	3	2			1			0							1	2
271	46	1	1	1	1	69	1	2	3	6	2	12	12	1	2	1	0	1	3	2	1	1	2		3		2	1					1		1	3	2				0							2	1
272	46	1	2	2	1	69	1	2	3	6	2	12	12	1	2	1	0	1	3	2	1	1	2		3		2	1					1		1	3	2				0							2	1
273	46	1	3	1	1	69	1	2	3	6	2	12	12	1	2	1	0	1	3	2	1	1	2		3		2	1					1		1	3	2				0							2	1
274	46	1	4	2	1	69	1	2	3	6	2	12	12	1	2	1	0	1	3	2	1	1	2		3		2	1					1		1	3	2				0							2	1
275	46	1	5	1	1	69	1	2	3	6	2	12	12	1	2	1	0	1	3	2	1	1	2		3		2	1					1		1	3	2				0							2	1
276	46	1	6	2	1	69	1	2	3	6	2	12	12	1	2	1	0	1	3	2	1	1	2		3		2	1					1		1	3	2				0							2	1
277	47	1	1	1	1	77	1	4	3	9	2	11	11	1	3	3	1	2	1	2	2	1	2			3	2			1			1	1			2	3			0							1	2
278	47	1	2	1	1	77	1	4	3	9	2	11	11	1	3	3	1	2	1	2	2	1	2			3	2			1			1	1			2	3			0							1	2
279	47	1	3	1	1	77	1	4	3	9	2	11	11	1	3	3	1	2	1	2	2	1	2			3	2			1			1	1			2	3			0							1	2
280	47	1	4	2	1	77	1	4	3	9	2	11	11	1	3	3	1	2	1	2	2	1	2			3	2			1			1	1			2	3			0							1	2
281	47	1	5	1	1	77	1	4	3	9	2	11	11	1	3	3	1	2	1	2	2	1	2			3	2			1			1	1			2	3			0							1	2
282	47	1	6	1	1	77	1	4	3	9	2	11	11	1	3	3	1	2	1	2	2	1	2			3	2			1			1	1			2	3			0							1	2
283	48	1	1	2	1	81	2	5	4	11	3	9	9	3	3	5	1	2	1	1	1	4	1			2		3		1			1	3	2	1					0							1	4
284	48	1	2	1	1	81	2	5	4	11	3	9	9	3	3	5	1	2	1	1	1	4	1			2		3		1			1	3	2	1					0							1	4
285	48	1	3	1	1	81	2	5	4	11	3	9	9	3	3	5	1	2	1	1	1	4	1			2		3		1			1	3	2	1					0							1	4
286	48	1	4	1	1	81	2	5	4	11	3	9	9	3	3	5	1	2	1	1	1	4	1			2		3		1			1	3	2	1					0							1	4
287	48	1	5	1	1	81	2	5	4	11	3	9	9	3	3	5	1	2	1	1	1	4	1			2		3		1			1	3	2	1					0							1	4
288	48	1	6	1	1	81	2	5	4	11	3	9	9	3	3	5	1	2	1	1	1	4	1			2		3		1			1	3	2	1					0							1	4
289	49	1	1	2	1	64	2	1	4	11	4	7	7	3	4	2	1	1	1	1	1	1	2		3	2		1					1	2			1	3			0							2	4
290	49	1	2	2	1	64	2	1	4	11	4	7	7	3	4	2	1	1	1	1	1	1	2		3	2		1					1	2			1	3			0							2	4
291	49	1	3	2	1	64	2	1	4	11	4	7	7	3	4	2	1	1	1	1	1	1	2		3	2		1					1	2			1	3			0							2	4
292	49	1	4	2	1	64	2	1	4	11	4	7	7	3	4	2	1	1	1	1	1	1	2		3	2		1					1	2			1	3			0							2	4
293	49	1	5	2	1	64	2	1	4	11	4	7	7	3	4	2	1	1	1	1	1	1	2		3	2		1					1	2			1	3			0							2	4
294	49	1	6	1	1	64	2	1	4	11	4	7	7	3	4	2	1	1	1	1	1	1	2		3	2		1					1	2			1	3			0							2	4
295	50	1	13	2	1	81	1	5	1	8	2	8	8	3	4	1	0	3	1	2	1	1	1			3	1			2			1			3	1	2			0							2	2
296	50	1	14	1	1	81	1	5	1	8	2	8	8	3	4	1	0	3	1	2	1	1	1			3	1			2			1			3	1	2			0							2	2
297	50	1	15	1	1	81	1	5	1	8	2	8	8	3	4	1	0	3	1	2	1	1	1			3	1			2			1			3	1	2			0							2	2
298	50	1	16	2	1	81	1	5	1	8	2	8	8	3	4	1	0	3	1	2	1	1	1			3	1			2			1			3	1	2			0							2	2
299	50	1	17	2	1	81	1	5	1	8	2	8	8	3	4	1	0	3	1	2	1	1	1			3	1			2			1			3	1	2			0							2	2
300	50	1	18	1	1	81	1	5	1	8	2	8	8	3	4	1	0	3	1	2	1	1	1			3	1			2			1			3	1	2			0							2	2
301	51	1	7	1	1	64	2	1	4	10	4	6	9	1	3	3	1	2	1	1	2	1	3		3	1		2					1	2			1	3			0							2	2
302	51	1	8	1	1	64	2	1	4	10	4	6	9	1	3	3	1	2	1	1	2	1	3		3	1		2					1	2			1	3			0							2	2
303	51	1	9	2	1	64	2	1	4	10	4	6	9	1	3	3	1	2	1	1	2	1	3		3	1		2					1	2			1	3			0							2	2
304	51	1	10	2	1	64	2	1	4	10	4	6	9	1	3	3	1	2	1	1	2	1	3		3	1		2					1	2			1	3			0							2	2
305	51	1	11	2	1	64	2	1	4	10	4	6	9	1	3	3	1	2	1	1	2	1	3		3	1		2					1	2			1	3			0							2	2
306	51	1	12	2	1	64	2	1	4	10	4	6	9	1	3	3	1	2	1	1	2	1	3		3	1		2					1	2			1	3			0							2	2
307	52	1	13	2	1	70	1	3	3	9	3	8	8	1	3	4	0	1	1	1	1	1	1			1		2		3			1			1	2	3			0							2	4
308	52	1	14	1	1	70	1	3	3	9	3	8	8	1	3	4	0	1	1	1	1	1	1			1		2		3			1			1	2	3			0							2	4
309	52	1	15	1	1	70	1	3	3	9	3	8	8	1	3	4	0	1	1	1	1	1	1			1		2		3			1			1	2	3			0							2	4
310	52	1	16	2	1	70	1	3	3	9	3	8	8	1	3	4	0	1	1	1	1	1	1			1		2		3			1			1	2	3			0							2	4
311	52	1	17	2	1	70	1	3	3	9	3	8	8	1	3	4	0	1	1	1	1	1	1			1		2		3			1			1	2	3			0							2	4
312	52	1	18	1	1	70	1	3	3	9	3	8	8	1	3	4	0	1	1	1	1	1	1			1		2		3			1			1	2	3			0							2	4
313	53	1	7	2	1	64	2	1	5	1	3	5	10	1	3	3	1	1	1	1	1	1	1		2	1		3					1	1		3	2				0							1	4
314	53	1	8	2	1	64	2	1	5	1	3	5	10	1	3	3	1	1	1	1	1	1	1		2	1		3					1	1		3	2				0							1	4
315	53	1	9	1	1	64	2	1	5	1	3	5	10	1	3	3	1	1	1	1	1	1	1		2	1		3					1	1		3	2				0							1	4
316	53	1	10	2	1	64	2	1	5	1	3	5	10	1	3	3	1	1	1	1	1	1	1		2	1		3					1	1		3	2				0							1	4
317	53	1	11	1	1	64	2	1	5	1	3	5	10	1	3	3	1	1	1	1	1	1	1		2	1		3					1	1		3	2				0							1	4
318	53	1	12	1	1	64	2	1	5	1	3	5	10	1	3	3	1	1	1	1	1	1	1		2	1		3					1	1		3	2				0							1	4
319	54	1	13	2	1	66	2	2	4	5	4	13	5	1	3	4	1	1	1	1	2	1	2		1		2			3			1		3	1		2			0							2	2
320	54	1	14	2	1	66	2	2	4	5	4	13	5	1	3	4	1	1	1	1	2	1	2		1		2			3			1		3	1		2			0							2	2
321	54	1	15	1	1	66	2	2	4	5	4	13	5	1	3	4	1	1	1	1	2	1	2		1		2			3			1		3	1		2			0							2	2
322	54	1	16	1	1	66	2	2	4	5	4	13	5	1	3	4	1	1	1	1	2	1	2		1		2			3			1		3	1		2			0							2	2
323	54	1	17	2	1	66	2	2	4	5	4	13	5	1	3	4	1	1	1	1	2	1	2		1		2			3			1		3	1		2			0							2	2
324	54	1	18	1	1	66	2	2	4	5	4	13	5	1	3	4	1	1	1	1	2	1	2		1		2			3			1		3	1		2			0							2	2
325	55	1	7	1	1	75	2	4	5	1	3	8	9	1	3	6	1	1	1	1	2	1	2	3		2		1					1	1		3	2				0							2	2
326	55	1	8	2	1	75	2	4	5	1	3	8	9	1	3	6	1	1	1	1	2	1	2	3		2		1					1	1		3	2				0							2	2
327	55	1	9	1	1	75	2	4	5	1	3	8	9	1	3	6	1	1	1	1	2	1	2	3		2		1					1	1		3	2				0							2	2
328	55	1	10	2	1	75	2	4	5	1	3	8	9	1	3	6	1	1	1	1	2	1	2	3		2		1					1	1		3	2				0							2	2
329	55	1	11	1	1	75	2	4	5	1	3	8	9	1	3	6	1	1	1	1	2	1	2	3		2		1					1	1		3	2				0							2	2
330	55	1	12	1	1	75	2	4	5	1	3	8	9	1	3	6	1	1	1	1	2	1	2	3		2		1					1	1		3	2				0							2	2
331	56	1	13	1	1	72	1	3	4	6	2	10	11	1	3	5	0	1	1	1	1	1	1	1				3		2			1		1	3		2			0							1	1
332	56	1	14	2	1	72	1	3	4	6	2	10	11	1	3	5	0	1	1	1	1	1	1	1				3		2			1		1	3		2			0							1	1
333	56	1	15	1	1	72	1	3	4	6	2	10	11	1	3	5	0	1	1	1	1	1	1	1				3		2			1		1	3		2			0							1	1
334	56	1	16	1	1	72	1	3	4	6	2	10	11	1	3	5	0	1	1	1	1	1	1	1				3		2			1		1	3		2			0							1	1
335	56	1	17	1	1	72	1	3	4	6	2	10	11	1	3	5	0	1	1	1	1	1	1	1				3		2			1		1	3		2			0							1	1
336	56	1	18	2	1	72	1	3	4	6	2	10	11	1	3	5	0	1	1	1	1	1	1	1				3		2			1		1	3		2			0							1	1
337	57	1	7	1	1	70	1	3	3	4	3	11	11	1	3	4	0	1	1	1	3	3	1	1			3	2					1			3	1	2			0							1	1
338	57	1	8	2	1	70	1	3	3	4	3	11	11	1	3	4	0	1	1	1	3	3	1	1			3	2					1			3	1	2			0							1	1
339	57	1	9	1	1	70	1	3	3	4	3	11	11	1	3	4	0	1	1	1	3	3	1	1			3	2					1			3	1	2			0							1	1
340	57	1	10	1	1	70	1	3	3	4	3	11	11	1	3	4	0	1	1	1	3	3	1	1			3	2					1			3	1	2			0							1	1
341	57	1	11	2	1	70	1	3	3	4	3	11	11	1	3	4	0	1	1	1	3	3	1	1			3	2					1			3	1	2			0							1	1
342	57	1	12	1	1	70	1	3	3	4	3	11	11	1	3	4	0	1	1	1	3	3	1	1			3	2					1			3	1	2			0							1	1
343	58	1	7	1	1	76	1	4	1	3	3	8	9	1	3	3	0	1	1	1	1	1	1				3	1		2			1	1		2		3			0							1	2
344	58	1	8	1	1	76	1	4	1	3	3	8	9	1	3	3	0	1	1	1	1	1	1				3	1		2			1	1		2		3			0							1	2
345	58	1	9	2	1	76	1	4	1	3	3	8	9	1	3	3	0	1	1	1	1	1	1				3	1		2			1	1		2		3			0							1	2
346	58	1	10	2	1	76	1	4	1	3	3	8	9	1	3	3	0	1	1	1	1	1	1				3	1		2			1	1		2		3			0							1	2
347	58	1	11	2	1	76	1	4	1	3	3	8	9	1	3	3	0	1	1	1	1	1	1				3	1		2			1	1		2		3			0							1	2
348	58	1	12	2	1	76	1	4	1	3	3	8	9	1	3	3	0	1	1	1	1	1	1				3	1		2			1	1		2		3			0							1	2
349	59	1	13	1	1	72	2	3	4	6	3	8	8	3	5	4	1	1	1	1	1	1	2					1	2	3			1	3	2		1				0							2	3
350	59	1	14	2	1	72	2	3	4	6	3	8	8	3	5	4	1	1	1	1	1	1	2					1	2	3			1	3	2		1				0							2	3
351	59	1	15	1	1	72	2	3	4	6	3	8	8	3	5	4	1	1	1	1	1	1	2					1	2	3			1	3	2		1				0							2	3
352	59	1	16	1	1	72	2	3	4	6	3	8	8	3	5	4	1	1	1	1	1	1	2					1	2	3			1	3	2		1				0							2	3
353	59	1	17	1	1	72	2	3	4	6	3	8	8	3	5	4	1	1	1	1	1	1	2					1	2	3			1	3	2		1				0							2	3
354	59	1	18	1	1	72	2	3	4	6	3	8	8	3	5	4	1	1	1	1	1	1	2					1	2	3			1	3	2		1				0							2	3
355	60	1	7	1	1	64	1	1	1	8	2	11	11	1	3	2	1	2	1	2	2	3	3	1				3		2			1	2			3	1			0							1	2
356	60	1	8	1	1	64	1	1	1	8	2	11	11	1	3	2	1	2	1	2	2	3	3	1				3		2			1	2			3	1			0							1	2
357	60	1	9	2	1	64	1	1	1	8	2	11	11	1	3	2	1	2	1	2	2	3	3	1				3		2			1	2			3	1			0							1	2
358	60	1	10	2	1	64	1	1	1	8	2	11	11	1	3	2	1	2	1	2	2	3	3	1				3		2			1	2			3	1			0							1	2
359	60	1	11	2	1	64	1	1	1	8	2	11	11	1	3	2	1	2	1	2	2	3	3	1				3		2			1	2			3	1			0							1	2
360	60	1	12	1	1	64	1	1	1	8	2	11	11	1	3	2	1	2	1	2	2	3	3	1				3		2			1	2			3	1			0							1	2
361	61	1	7	1	1	64	1	1	2	6	2	8	8	2	5	4	0	2	1	2	2	1	1		3	2	1						1		1	2	3				0							1	2
362	61	1	8	2	1	64	1	1	2	6	2	8	8	2	5	4	0	2	1	2	2	1	1		3	2	1						1		1	2	3				0							1	2
363	61	1	9	2	1	64	1	1	2	6	2	8	8	2	5	4	0	2	1	2	2	1	1		3	2	1						1		1	2	3				0							1	2
364	61	1	10	1	1	64	1	1	2	6	2	8	8	2	5	4	0	2	1	2	2	1	1		3	2	1						1		1	2	3				0							1	2
365	61	1	11	2	1	64	1	1	2	6	2	8	8	2	5	4	0	2	1	2	2	1	1		3	2	1						1		1	2	3				0							1	2
366	61	1	12	2	1	64	1	1	2	6	2	8	8	2	5	4	0	2	1	2	2	1	1		3	2	1						1		1	2	3				0							1	2
367	62	1	13	2	1	63	2	1	2	5	4	7	10	1	3	7	1	2	1	2	2	1	1	2	1			3					1	1			2	3			0							2	4
368	62	1	14	1	1	63	2	1	2	5	4	7	10	1	3	7	1	2	1	2	2	1	1	2	1			3					1	1			2	3			0							2	4
369	62	1	15	2	1	63	2	1	2	5	4	7	10	1	3	7	1	2	1	2	2	1	1	2	1			3					1	1			2	3			0							2	4
370	62	1	16	1	1	63	2	1	2	5	4	7	10	1	3	7	1	2	1	2	2	1	1	2	1			3					1	1			2	3			0							2	4
371	62	1	17	2	1	63	2	1	2	5	4	7	10	1	3	7	1	2	1	2	2	1	1	2	1			3					1	1			2	3			0							2	4
372	62	1	18	1	1	63	2	1	2	5	4	7	10	1	3	7	1	2	1	2	2	1	1	2	1			3					1	1			2	3			0							2	4
373	63	1	13	2	1	77	1	4	3	12	2	11	11	1	3	1	0	1	1	1	1	1	2		3	1		2					1	2		1	3				0							2	1
374	63	1	14	1	1	77	1	4	3	12	2	11	11	1	3	1	0	1	1	1	1	1	2		3	1		2					1	2		1	3				0							2	1
375	63	1	15	2	1	77	1	4	3	12	2	11	11	1	3	1	0	1	1	1	1	1	2		3	1		2					1	2		1	3				0							2	1
376	63	1	16	1	1	77	1	4	3	12	2	11	11	1	3	1	0	1	1	1	1	1	2		3	1		2					1	2		1	3				0							2	1
377	63	1	17	2	1	77	1	4	3	12	2	11	11	1	3	1	0	1	1	1	1	1	2		3	1		2					1	2		1	3				0							2	1
378	63	1	18	1	1	77	1	4	3	12	2	11	11	1	3	1	0	1	1	1	1	1	2		3	1		2					1	2		1	3				0							2	1
379	64	1	13	1	1	75	1	4	1	3	2	9	10	1	3	3	1	2	1	2	2	1	3			3	2	1					1	3			1	2			0							1	2
380	64	1	14	1	1	75	1	4	1	3	2	9	10	1	3	3	1	2	1	2	2	1	3			3	2	1					1	3			1	2			0							1	2
381	64	1	15	1	1	75	1	4	1	3	2	9	10	1	3	3	1	2	1	2	2	1	3			3	2	1					1	3			1	2			0							1	2
382	64	1	16	2	1	75	1	4	1	3	2	9	10	1	3	3	1	2	1	2	2	1	3			3	2	1					1	3			1	2			0							1	2
383	64	1	17	2	1	75	1	4	1	3	2	9	10	1	3	3	1	2	1	2	2	1	3			3	2	1					1	3			1	2			0							1	2
384	64	1	18	1	1	75	1	4	1	3	2	9	10	1	3	3	1	2	1	2	2	1	3			3	2	1					1	3			1	2			0							1	2
385	65	1	13	2	1	61	1	1	2	7	2	11	11	1	2	2	1	1	1	2	1	1	3		2	1	3						1		2		1	3			0							1	4
386	65	1	14	2	1	61	1	1	2	7	2	11	11	1	2	2	1	1	1	2	1	1	3		2	1	3						1		2		1	3			0							1	4
387	65	1	15	2	1	61	1	1	2	7	2	11	11	1	2	2	1	1	1	2	1	1	3		2	1	3						1		2		1	3			0							1	4
388	65	1	16	1	1	61	1	1	2	7	2	11	11	1	2	2	1	1	1	2	1	1	3		2	1	3						1		2		1	3			0							1	4
389	65	1	17	2	1	61	1	1	2	7	2	11	11	1	2	2	1	1	1	2	1	1	3		2	1	3						1		2		1	3			0							1	4
390	65	1	18	2	1	61	1	1	2	7	2	11	11	1	2	2	1	1	1	2	1	1	3		2	1	3						1		2		1	3			0							1	4
391	66	1	13	2	1	68	2	2	1	8	5	6	9	1	3	1	0	1	1	1	1	1	2			1	3	2					1	3		2	1				0							2	2
392	66	1	14	1	1	68	2	2	1	8	5	6	9	1	3	1	0	1	1	1	1	1	2			1	3	2					1	3		2	1				0							2	2
393	66	1	15	1	1	68	2	2	1	8	5	6	9	1	3	1	0	1	1	1	1	1	2			1	3	2					1	3		2	1				0							2	2
394	66	1	16	2	1	68	2	2	1	8	5	6	9	1	3	1	0	1	1	1	1	1	2			1	3	2					1	3		2	1				0							2	2
395	66	1	17	2	1	68	2	2	1	8	5	6	9	1	3	1	0	1	1	1	1	1	2			1	3	2					1	3		2	1				0							2	2
396	66	1	18	1	1	68	2	2	1	8	5	6	9	1	3	1	0	1	1	1	1	1	2			1	3	2					1	3		2	1				0							2	2
397	67	1	7	1	1	61	1	1	1	2	4	9	10	1	3	2	1	2	1	2	2	1	4			3	2			1			1			3	2	1			0							1	2
398	67	1	8	1	1	61	1	1	1	2	4	9	10	1	3	2	1	2	1	2	2	1	4			3	2			1			1			3	2	1			0							1	2
399	67	1	9	2	1	61	1	1	1	2	4	9	10	1	3	2	1	2	1	2	2	1	4			3	2			1			1			3	2	1			0							1	2
400	67	1	10	2	1	61	1	1	1	2	4	9	10	1	3	2	1	2	1	2	2	1	4			3	2			1			1			3	2	1			0							1	2
401	67	1	11	2	1	61	1	1	1	2	4	9	10	1	3	2	1	2	1	2	2	1	4			3	2			1			1			3	2	1			0							1	2
402	67	1	12	2	1	61	1	1	1	2	4	9	10	1	3	2	1	2	1	2	2	1	4			3	2			1			1			3	2	1			0							1	2
403	68	1	13	2	1	63	2	1	2	2	4	4	4	2	5	3	0	1	3	1	1	1	3		3	1	2						1		3		1	2			1	1	1	0	1	0		1	2
404	68	1	14	1	1	63	2	1	2	2	4	4	4	2	5	3	0	1	3	1	1	1	3		3	1	2						1		3		1	2			1	1	1	0	1	0		1	2
405	68	1	15	1	1	63	2	1	2	2	4	4	4	2	5	3	0	1	3	1	1	1	3		3	1	2						1		3		1	2			1	1	1	0	1	0		1	2
406	68	1	16	1	1	63	2	1	2	2	4	4	4	2	5	3	0	1	3	1	1	1	3		3	1	2						1		3		1	2			1	1	1	0	1	0		1	2
407	68	1	17	2	1	63	2	1	2	2	4	4	4	2	5	3	0	1	3	1	1	1	3		3	1	2						1		3		1	2			1	1	1	0	1	0		1	2
408	68	1	18	1	1	63	2	1	2	2	4	4	4	2	5	3	0	1	3	1	1	1	3		3	1	2						1		3		1	2			1	1	1	0	1	0		1	2
409	69	1	13	2	1	62	2	1	1	5	5	3	3	3	1	1	0	1	1	1	4	1	4			3	1	2					1			3	1	2			0							2	4
410	69	1	14	1	1	62	2	1	1	5	5	3	3	3	1	1	0	1	1	1	4	1	4			3	1	2					1			3	1	2			0							2	4
411	69	1	15	2	1	62	2	1	1	5	5	3	3	3	1	1	0	1	1	1	4	1	4			3	1	2					1			3	1	2			0							2	4
412	69	1	16	1	1	62	2	1	1	5	5	3	3	3	1	1	0	1	1	1	4	1	4			3	1	2					1			3	1	2			0							2	4
413	69	1	17	2	1	62	2	1	1	5	5	3	3	3	1	1	0	1	1	1	4	1	4			3	1	2					1			3	1	2			0							2	4
414	69	1	18	1	1	62	2	1	1	5	5	3	3	3	1	1	0	1	1	1	4	1	4			3	1	2					1			3	1	2			0							2	4
415	70	1	7	2	1	67	2	2	5	1	2	8	8	3	4	3	0	1	1	2	1	1	2		3	2	1						1		1	2		3			0							2	2
416	70	1	8	2	1	67	2	2	5	1	2	8	8	3	4	3	0	1	1	2	1	1	2		3	2	1						1		1	2		3			0							2	2
417	70	1	9	1	1	67	2	2	5	1	2	8	8	3	4	3	0	1	1	2	1	1	2		3	2	1						1		1	2		3			0							2	2
418	70	1	10	2	1	67	2	2	5	1	2	8	8	3	4	3	0	1	1	2	1	1	2		3	2	1						1		1	2		3			0							2	2
419	70	1	11	1	1	67	2	2	5	1	2	8	8	3	4	3	0	1	1	2	1	1	2		3	2	1						1		1	2		3			0							2	2
420	70	1	12	2	1	67	2	2	5	1	2	8	8	3	4	3	0	1	1	2	1	1	2		3	2	1						1		1	2		3			0							2	2
421	71	1	13	2	1	78	1	4	1	11	4	8	10	1	3	3	0	1	1	4	1	1	4					1		2			1			2		1			0							2	2
422	71	1	14	1	1	78	1	4	1	11	4	8	10	1	3	3	0	1	1	4	1	1	4					1		2			1			2		1			0							2	2
423	71	1	15	1	1	78	1	4	1	11	4	8	10	1	3	3	0	1	1	4	1	1	4					1		2			1			2		1			0							2	2
424	71	1	16	1	1	78	1	4	1	11	4	8	10	1	3	3	0	1	1	4	1	1	4					1		2			1			2		1			0							2	2
425	71	1	17	2	1	78	1	4	1	11	4	8	10	1	3	3	0	1	1	4	1	1	4					1		2			1			2		1			0							2	2
426	71	1	18	1	1	78	1	4	1	11	4	8	10	1	3	3	0	1	1	4	1	1	4					1		2			1			2		1			0							2	2
427	72	1	13	2	1	73	1	3	1	10	2	11	12	1	3	7	1	2	1	2	1	2	2			1	2	3					1	3	2		1				0							2	1
428	72	1	14	2	1	73	1	3	1	10	2	11	12	1	3	7	1	2	1	2	1	2	2			1	2	3					1	3	2		1				0							2	1
429	72	1	15	1	1	73	1	3	1	10	2	11	12	1	3	7	1	2	1	2	1	2	2			1	2	3					1	3	2		1				0							2	1
430	72	1	16	1	1	73	1	3	1	10	2	11	12	1	3	7	1	2	1	2	1	2	2			1	2	3					1	3	2		1				0							2	1
431	72	1	17	2	1	73	1	3	1	10	2	11	12	1	3	7	1	2	1	2	1	2	2			1	2	3					1	3	2		1				0							2	1
432	72	1	18	1	1	73	1	3	1	10	2	11	12	1	3	7	1	2	1	2	1	2	2			1	2	3					1	3	2		1				0							2	1
433	73	1	13	1	1	64	1	1	1	7	5	6	7	1	3	4	1	1	1	1	1	1	1			2	3			1			1		3		1	2			0							1	4
434	73	1	14	2	1	64	1	1	1	7	5	6	7	1	3	4	1	1	1	1	1	1	1			2	3			1			1		3		1	2			0							1	4
435	73	1	15	1	1	64	1	1	1	7	5	6	7	1	3	4	1	1	1	1	1	1	1			2	3			1			1		3		1	2			0							1	4
436	73	1	16	1	1	64	1	1	1	7	5	6	7	1	3	4	1	1	1	1	1	1	1			2	3			1			1		3		1	2			0							1	4
437	73	1	17	1	1	64	1	1	1	7	5	6	7	1	3	4	1	1	1	1	1	1	1			2	3			1			1		3		1	2			0							1	4
438	73	1	18	2	1	64	1	1	1	7	5	6	7	1	3	4	1	1	1	1	1	1	1			2	3			1			1		3		1	2			0							1	4
439	74	1	7	1	1	72	2	3	4	12	2	8	8	3	4	1	0	2	1	2	2	2	2	3				1		2			1		2	3	1				0							2	2
440	74	1	8	2	1	72	2	3	4	12	2	8	8	3	4	1	0	2	1	2	2	2	2	3				1		2			1		2	3	1				0							2	2
441	74	1	9	1	1	72	2	3	4	12	2	8	8	3	4	1	0	2	1	2	2	2	2	3				1		2			1		2	3	1				0							2	2
442	74	1	10	2	1	72	2	3	4	12	2	8	8	3	4	1	0	2	1	2	2	2	2	3				1		2			1		2	3	1				0							2	2
443	74	1	11	1	1	72	2	3	4	12	2	8	8	3	4	1	0	2	1	2	2	2	2	3				1		2			1		2	3	1				0							2	2
444	74	1	12	1	1	72	2	3	4	12	2	8	8	3	4	1	0	2	1	2	2	2	2	3				1		2			1		2	3	1				0							2	2
445	75	1	13	2	1	61	2	1	3	7	3	5	10	1	2	6	1	2	1	2	1	1	1			1	2	3					1		2		1	3			0							1	2
446	75	1	14	1	1	61	2	1	3	7	3	5	10	1	2	6	1	2	1	2	1	1	1			1	2	3					1		2		1	3			0							1	2
447	75	1	15	1	1	61	2	1	3	7	3	5	10	1	2	6	1	2	1	2	1	1	1			1	2	3					1		2		1	3			0							1	2
448	75	1	16	1	1	61	2	1	3	7	3	5	10	1	2	6	1	2	1	2	1	1	1			1	2	3					1		2		1	3			0							1	2
449	75	1	17	2	1	61	2	1	3	7	3	5	10	1	2	6	1	2	1	2	1	1	1			1	2	3					1		2		1	3			0							1	2
450	75	1	18	1	1	61	2	1	3	7	3	5	10	1	2	6	1	2	1	2	1	1	1			1	2	3					1		2		1	3			0							1	2
451	76	1	13	2	1	61	1	1	4	8	5	8	8	3	1	3	0	1	1	2	1	1	2	2	1			3					1			1	3	2			0							1	2
452	76	1	14	1	1	61	1	1	4	8	5	8	8	3	1	3	0	1	1	2	1	1	2	2	1			3					1			1	3	2			0							1	2
453	76	1	15	1	1	61	1	1	4	8	5	8	8	3	1	3	0	1	1	2	1	1	2	2	1			3					1			1	3	2			0							1	2
454	76	1	16	2	1	61	1	1	4	8	5	8	8	3	1	3	0	1	1	2	1	1	2	2	1			3					1			1	3	2			0							1	2
455	76	1	17	2	1	61	1	1	4	8	5	8	8	3	1	3	0	1	1	2	1	1	2	2	1			3					1			1	3	2			0							1	2
456	76	1	18	1	1	61	1	1	4	8	5	8	8	3	1	3	0	1	1	2	1	1	2	2	1			3					1			1	3	2			0							1	2
457	77	1	7	2	1	75	1	4	2	7	2	10	10	2	5	3	0	1	1	1	1	1	4	3			1	2					1		2		1	3			0							2	5
458	77	1	8	1	1	75	1	4	2	7	2	10	10	2	5	3	0	1	1	1	1	1	4	3			1	2					1		2		1	3			0							2	5
459	77	1	9	2	1	75	1	4	2	7	2	10	10	2	5	3	0	1	1	1	1	1	4	3			1	2					1		2		1	3			0							2	5
460	77	1	10	2	1	75	1	4	2	7	2	10	10	2	5	3	0	1	1	1	1	1	4	3			1	2					1		2		1	3			0							2	5
461	77	1	11	2	1	75	1	4	2	7	2	10	10	2	5	3	0	1	1	1	1	1	4	3			1	2					1		2		1	3			0							2	5
462	77	1	12	2	1	75	1	4	2	7	2	10	10	2	5	3	0	1	1	1	1	1	4	3			1	2					1		2		1	3			0							2	5
463	78	1	7	1	1	70	1	3	1	11	2	11	12	1	3	3	0	2	1	2	2	1	2		1			2		3			2	3	1		2				0							1	1
464	78	1	8	2	1	70	1	3	1	11	2	11	12	1	3	3	0	2	1	2	2	1	2		1			2		3			2	3	1		2				0							1	1
465	78	1	9	1	1	70	1	3	1	11	2	11	12	1	3	3	0	2	1	2	2	1	2		1			2		3			2	3	1		2				0							1	1
466	78	1	10	1	1	70	1	3	1	11	2	11	12	1	3	3	0	2	1	2	2	1	2		1			2		3			2	3	1		2				0							1	1
467	78	1	11	1	1	70	1	3	1	11	2	11	12	1	3	3	0	2	1	2	2	1	2		1			2		3			2	3	1		2				0							1	1
468	78	1	12	1	1	70	1	3	1	11	2	11	12	1	3	3	0	2	1	2	2	1	2		1			2		3			2	3	1		2				0							1	1
469	79	1	7	1	1	70	2	3	3	3	3	9	9	3	5	3	1	2	1	1	2	1	1					1		2			2			2	3	1			0							2	2
470	79	1	8	1	1	70	2	3	3	3	3	9	9	3	5	3	1	2	1	1	2	1	1					1		2			2			2	3	1			0							2	2
471	79	1	9	1	1	70	2	3	3	3	3	9	9	3	5	3	1	2	1	1	2	1	1					1		2			2			2	3	1			0							2	2
472	79	1	10	1	1	70	2	3	3	3	3	9	9	3	5	3	1	2	1	1	2	1	1					1		2			2			2	3	1			0							2	2
473	79	1	11	1	1	70	2	3	3	3	3	9	9	3	5	3	1	2	1	1	2	1	1					1		2			2			2	3	1			0							2	2
474	79	1	12	2	1	70	2	3	3	3	3	9	9	3	5	3	1	2	1	1	2	1	1					1		2			2			2	3	1			0							2	2
475	80	1	7	1	1	62	1	1	4	12	5	8	10	1	3	3	0	2	1	2	2	1	1		1	3		2					2	1			2	3			0							2	2
476	80	1	8	1	1	62	1	1	4	12	5	8	10	1	3	3	0	2	1	2	2	1	1		1	3		2					2	1			2	3			0							2	2
477	80	1	9	2	1	62	1	1	4	12	5	8	10	1	3	3	0	2	1	2	2	1	1		1	3		2					2	1			2	3			0							2	2
478	80	1	10	2	1	62	1	1	4	12	5	8	10	1	3	3	0	2	1	2	2	1	1		1	3		2					2	1			2	3			0							2	2
479	80	1	11	2	1	62	1	1	4	12	5	8	10	1	3	3	0	2	1	2	2	1	1		1	3		2					2	1			2	3			0							2	2
480	80	1	12	2	1	62	1	1	4	12	5	8	10	1	3	3	0	2	1	2	2	1	1		1	3		2					2	1			2	3			0							2	2
481	81	1	7	1	1	68	2	2	4	11	4	5	5	3	4	2	0	2	1	2	2	2	1	2			3	1					2	3			1	2			0							1	2
482	81	1	8	1	1	68	2	2	4	11	4	5	5	3	4	2	0	2	1	2	2	2	1	2			3	1					2	3			1	2			0							1	2
483	81	1	9	2	1	68	2	2	4	11	4	5	5	3	4	2	0	2	1	2	2	2	1	2			3	1					2	3			1	2			0							1	2
484	81	1	10	2	1	68	2	2	4	11	4	5	5	3	4	2	0	2	1	2	2	2	1	2			3	1					2	3			1	2			0							1	2
485	81	1	11	2	1	68	2	2	4	11	4	5	5	3	4	2	0	2	1	2	2	2	1	2			3	1					2	3			1	2			0							1	2
486	81	1	12	2	1	68	2	2	4	11	4	5	5	3	4	2	0	2	1	2	2	2	1	2			3	1					2	3			1	2			0							1	2
487	82	1	7	1	1	81	2	5	5	1	4	8	8	3	4	2	0	3	1	4	3	1	2			1	2		3				2	3	1			2			0							2	2
488	82	1	8	1	1	81	2	5	5	1	4	8	8	3	4	2	0	3	1	4	3	1	2			1	2		3				2	3	1			2			0							2	2
489	82	1	9	2	1	81	2	5	5	1	4	8	8	3	4	2	0	3	1	4	3	1	2			1	2		3				2	3	1			2			0							2	2
490	82	1	10	2	1	81	2	5	5	1	4	8	8	3	4	2	0	3	1	4	3	1	2			1	2		3				2	3	1			2			0							2	2
491	82	1	11	2	1	81	2	5	5	1	4	8	8	3	4	2	0	3	1	4	3	1	2			1	2		3				2	3	1			2			0							2	2
492	82	1	12	2	1	81	2	5	5	1	4	8	8	3	4	2	0	3	1	4	3	1	2			1	2		3				2	3	1			2			0							2	2
493	83	1	7	1	1	63	2	1	2	10	3	9	9	3	5	3	1	2	1	1	3	3	1			3	2			1			2	2	1			3			0							1	2
494	83	1	8	2	1	63	2	1	2	10	3	9	9	3	5	3	1	2	1	1	3	3	1			3	2			1			2	2	1			3			0							1	2
495	83	1	9	1	1	63	2	1	2	10	3	9	9	3	5	3	1	2	1	1	3	3	1			3	2			1			2	2	1			3			0							1	2
496	83	1	10	2	1	63	2	1	2	10	3	9	9	3	5	3	1	2	1	1	3	3	1			3	2			1			2	2	1			3			0							1	2
497	83	1	11	2	1	63	2	1	2	10	3	9	9	3	5	3	1	2	1	1	3	3	1			3	2			1			2	2	1			3			0							1	2
498	83	1	12	1	1	63	2	1	2	10	3	9	9	3	5	3	1	2	1	1	3	3	1			3	2			1			2	2	1			3			0							1	2
499	84	1	7	1	1	76	1	4	4	12	2	9	10	1	3	3	0	1	1	2	2	2	1		2			1					2	1	2						0							2	4
500	84	1	8	1	1	76	1	4	4	12	2	9	10	1	3	3	0	1	1	2	2	2	1		2			1					2	1	2						0							2	4
501	84	1	9	2	1	76	1	4	4	12	2	9	10	1	3	3	0	1	1	2	2	2	1		2			1					2	1	2						0							2	4
502	84	1	10	1	1	76	1	4	4	12	2	9	10	1	3	3	0	1	1	2	2	2	1		2			1					2	1	2						0							2	4
503	84	1	11	2	1	76	1	4	4	12	2	9	10	1	3	3	0	1	1	2	2	2	1		2			1					2	1	2						0							2	4
504	84	1	12	2	1	76	1	4	4	12	2	9	10	1	3	3	0	1	1	2	2	2	1		2			1					2	1	2						0							2	4
505	85	1	7	1	1	82	1	5	1	10	2	7	8	1	3	2	1	1	1	2	1	1	1			2	3	1					2	3			1	2			0							2	1
506	85	1	8	1	1	82	1	5	1	10	2	7	8	1	3	2	1	1	1	2	1	1	1			2	3	1					2	3			1	2			0							2	1
507	85	1	9	2	1	82	1	5	1	10	2	7	8	1	3	2	1	1	1	2	1	1	1			2	3	1					2	3			1	2			0							2	1
508	85	1	10	2	1	82	1	5	1	10	2	7	8	1	3	2	1	1	1	2	1	1	1			2	3	1					2	3			1	2			0							2	1
509	85	1	11	2	1	82	1	5	1	10	2	7	8	1	3	2	1	1	1	2	1	1	1			2	3	1					2	3			1	2			0							2	1
510	85	1	12	2	1	82	1	5	1	10	2	7	8	1	3	2	1	1	1	2	1	1	1			2	3	1					2	3			1	2			0							2	1
511	86	1	7	1	1	67	1	2	2	2	3	8	11	1	3	5	0	1	1	1	1	1	2			2	3	1					2		3		2	1			0							1	4
512	86	1	8	1	1	67	1	2	2	2	3	8	11	1	3	5	0	1	1	1	1	1	2			2	3	1					2		3		2	1			0							1	4
513	86	1	9	2	1	67	1	2	2	2	3	8	11	1	3	5	0	1	1	1	1	1	2			2	3	1					2		3		2	1			0							1	4
514	86	1	10	2	1	67	1	2	2	2	3	8	11	1	3	5	0	1	1	1	1	1	2			2	3	1					2		3		2	1			0							1	4
515	86	1	11	2	1	67	1	2	2	2	3	8	11	1	3	5	0	1	1	1	1	1	2			2	3	1					2		3		2	1			0							1	4
516	86	1	12	2	1	67	1	2	2	2	3	8	11	1	3	5	0	1	1	1	1	1	2			2	3	1					2		3		2	1			0							1	4
517	87	1	7	1	1	70	1	3	4	10	2	11	11	1	2	3	0	1	1	1	1	1	2			2	1			3			2			2	1	3			0							2	2
518	87	1	8	1	1	70	1	3	4	10	2	11	11	1	2	3	0	1	1	1	1	1	2			2	1			3			2			2	1	3			0							2	2
519	87	1	9	2	1	70	1	3	4	10	2	11	11	1	2	3	0	1	1	1	1	1	2			2	1			3			2			2	1	3			0							2	2
520	87	1	10	2	1	70	1	3	4	10	2	11	11	1	2	3	0	1	1	1	1	1	2			2	1			3			2			2	1	3			0							2	2
521	87	1	11	2	1	70	1	3	4	10	2	11	11	1	2	3	0	1	1	1	1	1	2			2	1			3			2			2	1	3			0							2	2
522	87	1	12	2	1	70	1	3	4	10	2	11	11	1	2	3	0	1	1	1	1	1	2			2	1			3			2			2	1	3			0							2	2
523	88	1	7	1	1	69	2	2	5	1	4	5	10	1	3	1	0	2	1	2	2	3	2	1		2				3			2	2			1	3			0							1	3
524	88	1	8	1	1	69	2	2	5	1	4	5	10	1	3	1	0	2	1	2	2	3	2	1		2				3			2	2			1	3			0							1	3
525	88	1	9	2	1	69	2	2	5	1	4	5	10	1	3	1	0	2	1	2	2	3	2	1		2				3			2	2			1	3			0							1	3
526	88	1	10	2	1	69	2	2	5	1	4	5	10	1	3	1	0	2	1	2	2	3	2	1		2				3			2	2			1	3			0							1	3
527	88	1	11	2	1	69	2	2	5	1	4	5	10	1	3	1	0	2	1	2	2	3	2	1		2				3			2	2			1	3			0							1	3
528	88	1	12	2	1	69	2	2	5	1	4	5	10	1	3	1	0	2	1	2	2	3	2	1		2				3			2	2			1	3			0							1	3
529	89	1	7	1	1	65	2	2	3	9	3	6	10	1	2	2	1	4	2	2	2	1	2			3	2	1					2		3		1	2			0							1	2
530	89	1	8	1	1	65	2	2	3	9	3	6	10	1	2	2	1	4	2	2	2	1	2			3	2	1					2		3		1	2			0							1	2
531	89	1	9	2	1	65	2	2	3	9	3	6	10	1	2	2	1	4	2	2	2	1	2			3	2	1					2		3		1	2			0							1	2
532	89	1	10	2	1	65	2	2	3	9	3	6	10	1	2	2	1	4	2	2	2	1	2			3	2	1					2		3		1	2			0							1	2
533	89	1	11	2	1	65	2	2	3	9	3	6	10	1	2	2	1	4	2	2	2	1	2			3	2	1					2		3		1	2			0							1	2
534	89	1	12	2	1	65	2	2	3	9	3	6	10	1	2	2	1	4	2	2	2	1	2			3	2	1					2		3		1	2			0							1	2
535	90	1	7	1	1	70	1	3	3	1	3	5	10	1	3	5	1	1	1	1	1	1	2			3	1	2					2	1	3		2				0							2	2
536	90	1	8	1	1	70	1	3	3	1	3	5	10	1	3	5	1	1	1	1	1	1	2			3	1	2					2	1	3		2				0							2	2
537	90	1	9	2	1	70	1	3	3	1	3	5	10	1	3	5	1	1	1	1	1	1	2			3	1	2					2	1	3		2				0							2	2
538	90	1	10	2	1	70	1	3	3	1	3	5	10	1	3	5	1	1	1	1	1	1	2			3	1	2					2	1	3		2				0							2	2
539	90	1	11	2	1	70	1	3	3	1	3	5	10	1	3	5	1	1	1	1	1	1	2			3	1	2					2	1	3		2				0							2	2
540	90	1	12	2	1	70	1	3	3	1	3	5	10	1	3	5	1	1	1	1	1	1	2			3	1	2					2	1	3		2				0							2	2
541	91	1	7	2	1	67	1	2	2	10	2	12	13	1	3	4	1	2	1	2	2	1	2				3	2		1			2		3	2	1				0							1	2
542	91	1	8	1	1	67	1	2	2	10	2	12	13	1	3	4	1	2	1	2	2	1	2				3	2		1			2		3	2	1				0							1	2
543	91	1	9	1	1	67	1	2	2	10	2	12	13	1	3	4	1	2	1	2	2	1	2				3	2		1			2		3	2	1				0							1	2
544	91	1	10	2	1	67	1	2	2	10	2	12	13	1	3	4	1	2	1	2	2	1	2				3	2		1			2		3	2	1				0							1	2
545	91	1	11	2	1	67	1	2	2	10	2	12	13	1	3	4	1	2	1	2	2	1	2				3	2		1			2		3	2	1				0							1	2
546	91	1	12	2	1	67	1	2	2	10	2	12	13	1	3	4	1	2	1	2	2	1	2				3	2		1			2		3	2	1				0							1	2
547	92	1	7	1	1	73	1	3	1	10	2	10	10	1	3	3	0	1	1	2	1	1	1		2	1		3					2	3			1	2			0							2	2
548	92	1	8	1	1	73	1	3	1	10	2	10	10	1	3	3	0	1	1	2	1	1	1		2	1		3					2	3			1	2			0							2	2
549	92	1	9	2	1	73	1	3	1	10	2	10	10	1	3	3	0	1	1	2	1	1	1		2	1		3					2	3			1	2			0							2	2
550	92	1	10	2	1	73	1	3	1	10	2	10	10	1	3	3	0	1	1	2	1	1	1		2	1		3					2	3			1	2			0							2	2
551	92	1	11	2	1	73	1	3	1	10	2	10	10	1	3	3	0	1	1	2	1	1	1		2	1		3					2	3			1	2			0							2	2
552	92	1	12	2	1	73	1	3	1	10	2	10	10	1	3	3	0	1	1	2	1	1	1		2	1		3					2	3			1	2			0							2	2
553	93	1	7	2	1	71	2	3	4	11	4	14	15	3	4	3	1	1	1	1	2	1	2			1	3	2					2		1		3	2			0							2	1
554	93	1	8	1	1	71	2	3	4	11	4	14	15	3	4	3	1	1	1	1	2	1	2			1	3	2					2		1		3	2			0							2	1
555	93	1	9	2	1	71	2	3	4	11	4	14	15	3	4	3	1	1	1	1	2	1	2			1	3	2					2		1		3	2			0							2	1
556	93	1	10	2	1	71	2	3	4	11	4	14	15	3	4	3	1	1	1	1	2	1	2			1	3	2					2		1		3	2			0							2	1
557	93	1	11	1	1	71	2	3	4	11	4	14	15	3	4	3	1	1	1	1	2	1	2			1	3	2					2		1		3	2			0							2	1
558	93	1	12	2	1	71	2	3	4	11	4	14	15	3	4	3	1	1	1	1	2	1	2			1	3	2					2		1		3	2			0							2	1
559	94	1	13	2	1	64	1	1	3	11	3	8	9	1	3	3	1	1	1	2	2	1	1			1	3			2			2	1	2			3			0							1	4
560	94	1	14	2	1	64	1	1	3	11	3	8	9	1	3	3	1	1	1	2	2	1	1			1	3			2			2	1	2			3			0							1	4
561	94	1	15	1	1	64	1	1	3	11	3	8	9	1	3	3	1	1	1	2	2	1	1			1	3			2			2	1	2			3			0							1	4
562	94	1	16	1	1	64	1	1	3	11	3	8	9	1	3	3	1	1	1	2	2	1	1			1	3			2			2	1	2			3			0							1	4
563	94	1	17	2	1	64	1	1	3	11	3	8	9	1	3	3	1	1	1	2	2	1	1			1	3			2			2	1	2			3			0							1	4
564	94	1	18	1	1	64	1	1	3	11	3	8	9	1	3	3	1	1	1	2	2	1	1			1	3			2			2	1	2			3			0							1	4
565	95	1	13	2	1	70	1	3	5	1	3	6	10	1	2	3	1	1	1	1	1	1	2	2				1		3			2	1		2		3			0							2	5
566	95	1	14	1	1	70	1	3	5	1	3	6	10	1	2	3	1	1	1	1	1	1	2	2				1		3			2	1		2		3			0							2	5
567	95	1	15	2	1	70	1	3	5	1	3	6	10	1	2	3	1	1	1	1	1	1	2	2				1		3			2	1		2		3			0							2	5
568	95	1	16	1	1	70	1	3	5	1	3	6	10	1	2	3	1	1	1	1	1	1	2	2				1		3			2	1		2		3			0							2	5
569	95	1	17	1	1	70	1	3	5	1	3	6	10	1	2	3	1	1	1	1	1	1	2	2				1		3			2	1		2		3			0							2	5
570	95	1	18	2	1	70	1	3	5	1	3	6	10	1	2	3	1	1	1	1	1	1	2	2				1		3			2	1		2		3			0							2	5
571	96	1	13	2	1	65	1	2	4	12	2	10	12	1	2	6	1	1	1	1	3	1	1	3	2					1			2		2		1	3			0							1	2
572	96	1	14	1	1	65	1	2	4	12	2	10	12	1	2	6	1	1	1	1	3	1	1	3	2					1			2		2		1	3			0							1	2
573	96	1	15	1	1	65	1	2	4	12	2	10	12	1	2	6	1	1	1	1	3	1	1	3	2					1			2		2		1	3			0							1	2
574	96	1	16	2	1	65	1	2	4	12	2	10	12	1	2	6	1	1	1	1	3	1	1	3	2					1			2		2		1	3			0							1	2
575	96	1	17	2	1	65	1	2	4	12	2	10	12	1	2	6	1	1	1	1	3	1	1	3	2					1			2		2		1	3			0							1	2
576	96	1	18	1	1	65	1	2	4	12	2	10	12	1	2	6	1	1	1	1	3	1	1	3	2					1			2		2		1	3			0							1	2
577	97	1	13	2	1	65	1	2	5	1	2	11	12	1	3	4	1	1	1	3	3	1	1			2	1			3			2		1	3		2			0							1	1
578	97	1	14	2	1	65	1	2	5	1	2	11	12	1	3	4	1	1	1	3	3	1	1			2	1			3			2		1	3		2			0							1	1
579	97	1	15	1	1	65	1	2	5	1	2	11	12	1	3	4	1	1	1	3	3	1	1			2	1			3			2		1	3		2			0							1	1
580	97	1	16	2	1	65	1	2	5	1	2	11	12	1	3	4	1	1	1	3	3	1	1			2	1			3			2		1	3		2			0							1	1
581	97	1	17	1	1	65	1	2	5	1	2	11	12	1	3	4	1	1	1	3	3	1	1			2	1			3			2		1	3		2			0							1	1
582	97	1	18	1	1	65	1	2	5	1	2	11	12	1	3	4	1	1	1	3	3	1	1			2	1			3			2		1	3		2			0							1	1
583	98	1	13	2	1	71	2	3	3	7	5	8	9	1	3	4	1	1	1	3	2	1	1	2			3			1			2		3		1	2			0							2	4
584	98	1	14	2	1	71	2	3	3	7	5	8	9	1	3	4	1	1	1	3	2	1	1	2			3			1			2		3		1	2			0							2	4
585	98	1	15	1	1	71	2	3	3	7	5	8	9	1	3	4	1	1	1	3	2	1	1	2			3			1			2		3		1	2			0							2	4
586	98	1	16	2	1	71	2	3	3	7	5	8	9	1	3	4	1	1	1	3	2	1	1	2			3			1			2		3		1	2			0							2	4
587	98	1	17	2	1	71	2	3	3	7	5	8	9	1	3	4	1	1	1	3	2	1	1	2			3			1			2		3		1	2			0							2	4
588	98	1	18	1	1	71	2	3	3	7	5	8	9	1	3	4	1	1	1	3	2	1	1	2			3			1			2		3		1	2			0							2	4
589	99	1	13	2	1	73	2	3	1	4	4	6	9	1	3	1	0	1	1	2	4	1	1	2		1		3					2		3		1	2			0							1	3
590	99	1	14	1	1	73	2	3	1	4	4	6	9	1	3	1	0	1	1	2	4	1	1	2		1		3					2		3		1	2			0							1	3
591	99	1	15	2	1	73	2	3	1	4	4	6	9	1	3	1	0	1	1	2	4	1	1	2		1		3					2		3		1	2			0							1	3
592	99	1	16	1	1	73	2	3	1	4	4	6	9	1	3	1	0	1	1	2	4	1	1	2		1		3					2		3		1	2			0							1	3
593	99	1	17	2	1	73	2	3	1	4	4	6	9	1	3	1	0	1	1	2	4	1	1	2		1		3					2		3		1	2			0							1	3
594	99	1	18	1	1	73	2	3	1	4	4	6	9	1	3	1	0	1	1	2	4	1	1	2		1		3					2		3		1	2			0							1	3
595	100	1	13	2	1	67	2	2	1	2	5	5	9	1	3	3	1	1	1	4	1	1	2									1	2	3	2	1					0							1	4
596	100	1	14	1	1	67	2	2	1	2	5	5	9	1	3	3	1	1	1	4	1	1	2									1	2	3	2	1					0							1	4
597	100	1	15	1	1	67	2	2	1	2	5	5	9	1	3	3	1	1	1	4	1	1	2									1	2	3	2	1					0							1	4
598	100	1	16	1	1	67	2	2	1	2	5	5	9	1	3	3	1	1	1	4	1	1	2									1	2	3	2	1					0							1	4
599	100	1	17	2	1	67	2	2	1	2	5	5	9	1	3	3	1	1	1	4	1	1	2									1	2	3	2	1					0							1	4
600	100	1	18	1	1	67	2	2	1	2	5	5	9	1	3	3	1	1	1	4	1	1	2									1	2	3	2	1					0							1	4
601	101	1	13	2	1	73	2	3	4	6	4	5	9	1	3	3	1	3	1	1	1	1	3	3	2		1						2	3	2			1			0							2	2
602	101	1	14	1	1	73	2	3	4	6	4	5	9	1	3	3	1	3	1	1	1	1	3	3	2		1						2	3	2			1			0							2	2
603	101	1	15	1	1	73	2	3	4	6	4	5	9	1	3	3	1	3	1	1	1	1	3	3	2		1						2	3	2			1			0							2	2
604	101	1	16	1	1	73	2	3	4	6	4	5	9	1	3	3	1	3	1	1	1	1	3	3	2		1						2	3	2			1			0							2	2
605	101	1	17	2	1	73	2	3	4	6	4	5	9	1	3	3	1	3	1	1	1	1	3	3	2		1						2	3	2			1			0							2	2
606	101	1	18	1	1	73	2	3	4	6	4	5	9	1	3	3	1	3	1	1	1	1	3	3	2		1						2	3	2			1			0							2	2
607	102	1	13	2	1	63	1	1	2	10	3	8	9	1	3	4	1	2	1	2	1	1	2		2	3				1			2			2	1	3			0							1	2
608	102	1	14	1	1	63	1	1	2	10	3	8	9	1	3	4	1	2	1	2	1	1	2		2	3				1			2			2	1	3			0							1	2
609	102	1	15	2	1	63	1	1	2	10	3	8	9	1	3	4	1	2	1	2	1	1	2		2	3				1			2			2	1	3			0							1	2
610	102	1	16	2	1	63	1	1	2	10	3	8	9	1	3	4	1	2	1	2	1	1	2		2	3				1			2			2	1	3			0							1	2
611	102	1	17	2	1	63	1	1	2	10	3	8	9	1	3	4	1	2	1	2	1	1	2		2	3				1			2			2	1	3			0							1	2
612	102	1	18	1	1	63	1	1	2	10	3	8	9	1	3	4	1	2	1	2	1	1	2		2	3				1			2			2	1	3			0							1	2
613	103	1	13	2	1	73	2	3	4	5	4	5	5	3	5	2	1	4	1	4	3	1	2	3		1	2						2			3	1	2			0							2	2
614	103	1	14	1	1	73	2	3	4	5	4	5	5	3	5	2	1	4	1	4	3	1	2	3		1	2						2			3	1	2			0							2	2
615	103	1	15	2	1	73	2	3	4	5	4	5	5	3	5	2	1	4	1	4	3	1	2	3		1	2						2			3	1	2			0							2	2
616	103	1	16	1	1	73	2	3	4	5	4	5	5	3	5	2	1	4	1	4	3	1	2	3		1	2						2			3	1	2			0							2	2
617	103	1	17	1	1	73	2	3	4	5	4	5	5	3	5	2	1	4	1	4	3	1	2	3		1	2						2			3	1	2			0							2	2
618	103	1	18	1	1	73	2	3	4	5	4	5	5	3	5	2	1	4	1	4	3	1	2	3		1	2						2			3	1	2			0							2	2
619	104	1	13	2	1	68	2	2	4	3	3	7	7	3	5	2	1	2	1	2	1	1	1			2	3	1					2			3	1	2			0							1	2
620	104	1	14	1	1	68	2	2	4	3	3	7	7	3	5	2	1	2	1	2	1	1	1			2	3	1					2			3	1	2			0							1	2
621	104	1	15	2	1	68	2	2	4	3	3	7	7	3	5	2	1	2	1	2	1	1	1			2	3	1					2			3	1	2			0							1	2
622	104	1	16	1	1	68	2	2	4	3	3	7	7	3	5	2	1	2	1	2	1	1	1			2	3	1					2			3	1	2			0							1	2
623	104	1	17	1	1	68	2	2	4	3	3	7	7	3	5	2	1	2	1	2	1	1	1			2	3	1					2			3	1	2			0							1	2
624	104	1	18	2	1	68	2	2	4	3	3	7	7	3	5	2	1	2	1	2	1	1	1			2	3	1					2			3	1	2			0							1	2
625	105	1	13	2	1	64	1	1	4	12	3	9	9	1	3	2	1	2	1	2	1	1	3				1	2		3			2							1	0							2	4
626	105	1	14	1	1	64	1	1	4	12	3	9	9	1	3	2	1	2	1	2	1	1	3				1	2		3			2							1	0							2	4
627	105	1	15	1	1	64	1	1	4	12	3	9	9	1	3	2	1	2	1	2	1	1	3				1	2		3			2							1	0							2	4
628	105	1	16	2	1	64	1	1	4	12	3	9	9	1	3	2	1	2	1	2	1	1	3				1	2		3			2							1	0							2	4
629	105	1	17	1	1	64	1	1	4	12	3	9	9	1	3	2	1	2	1	2	1	1	3				1	2		3			2							1	0							2	4
630	105	1	18	1	1	64	1	1	4	12	3	9	9	1	3	2	1	2	1	2	1	1	3				1	2		3			2							1	0							2	4
631	106	1	13	2	1	70	2	3	5	1	2	10	10	1	3	2	0	1	3	1	2	1	2		1	3		2					2	2	3		1				0							1	2
632	106	1	14	1	1	70	2	3	5	1	2	10	10	1	3	2	0	1	3	1	2	1	2		1	3		2					2	2	3		1				0							1	2
633	106	1	15	2	1	70	2	3	5	1	2	10	10	1	3	2	0	1	3	1	2	1	2		1	3		2					2	2	3		1				0							1	2
634	106	1	16	1	1	70	2	3	5	1	2	10	10	1	3	2	0	1	3	1	2	1	2		1	3		2					2	2	3		1				0							1	2
635	106	1	17	2	1	70	2	3	5	1	2	10	10	1	3	2	0	1	3	1	2	1	2		1	3		2					2	2	3		1				0							1	2
636	106	1	18	1	1	70	2	3	5	1	2	10	10	1	3	2	0	1	3	1	2	1	2		1	3		2					2	2	3		1				0							1	2
637	107	1	13	1	1	65	2	2	3	3	2	11	11	1	3	3	1	1	1	1	1	1	3		2	3		1					2		3		1	2			1	0	0	1	1	0		2	1
638	107	1	14	2	1	65	2	2	3	3	2	11	11	1	3	3	1	1	1	1	1	1	3		2	3		1					2		3		1	2			1	0	0	1	1	0		2	1
639	107	1	15	1	1	65	2	2	3	3	2	11	11	1	3	3	1	1	1	1	1	1	3		2	3		1					2		3		1	2			1	0	0	1	1	0		2	1
640	107	1	16	2	1	65	2	2	3	3	2	11	11	1	3	3	1	1	1	1	1	1	3		2	3		1					2		3		1	2			1	0	0	1	1	0		2	1
641	107	1	17	1	1	65	2	2	3	3	2	11	11	1	3	3	1	1	1	1	1	1	3		2	3		1					2		3		1	2			1	0	0	1	1	0		2	1
642	107	1	18	1	1	65	2	2	3	3	2	11	11	1	3	3	1	1	1	1	1	1	3		2	3		1					2		3		1	2			1	0	0	1	1	0		2	1
643	108	1	13	1	1	81	1	5	4	2	5	9	9	1	3	3	1	1	1	1	1	1	2			3	1	2					2			3	2	1			0							2	5
644	108	1	14	2	1	81	1	5	4	2	5	9	9	1	3	3	1	1	1	1	1	1	2			3	1	2					2			3	2	1			0							2	5
645	108	1	15	1	1	81	1	5	4	2	5	9	9	1	3	3	1	1	1	1	1	1	2			3	1	2					2			3	2	1			0							2	5
646	108	1	16	1	1	81	1	5	4	2	5	9	9	1	3	3	1	1	1	1	1	1	2			3	1	2					2			3	2	1			0							2	5
647	108	1	17	2	1	81	1	5	4	2	5	9	9	1	3	3	1	1	1	1	1	1	2			3	1	2					2			3	2	1			0							2	5
648	108	1	18	2	1	81	1	5	4	2	5	9	9	1	3	3	1	1	1	1	1	1	2			3	1	2					2			3	2	1			0							2	5
649	109	1	13	2	1	72	1	3	4	9	3	8	11	1	3	1	0	4	4	1	1	1	3		1			3		2			2	3		2	1				0							1	2
650	109	1	14	1	1	72	1	3	4	9	3	8	11	1	3	1	0	4	4	1	1	1	3		1			3		2			2	3		2	1				0							1	2
651	109	1	15	1	1	72	1	3	4	9	3	8	11	1	3	1	0	4	4	1	1	1	3		1			3		2			2	3		2	1				0							1	2
652	109	1	16	1	1	72	1	3	4	9	3	8	11	1	3	1	0	4	4	1	1	1	3		1			3		2			2	3		2	1				0							1	2
653	109	1	17	2	1	72	1	3	4	9	3	8	11	1	3	1	0	4	4	1	1	1	3		1			3		2			2	3		2	1				0							1	2
654	109	1	18	2	1	72	1	3	4	9	3	8	11	1	3	1	0	4	4	1	1	1	3		1			3		2			2	3		2	1				0							1	2
655	110	1	13	2	1	74	1	3	4	11	5	7	11	3	1	1	0	1	1	1	1	1	3	2		1		3					2							1	0							2	1
656	110	1	14	1	1	74	1	3	4	11	5	7	11	3	1	1	0	1	1	1	1	1	3	2		1		3					2							1	0							2	1
657	110	1	15	2	1	74	1	3	4	11	5	7	11	3	1	1	0	1	1	1	1	1	3	2		1		3					2							1	0							2	1
658	110	1	16	1	1	74	1	3	4	11	5	7	11	3	1	1	0	1	1	1	1	1	3	2		1		3					2							1	0							2	1
659	110	1	17	1	1	74	1	3	4	11	5	7	11	3	1	1	0	1	1	1	1	1	3	2		1		3					2							1	0							2	1
660	110	1	18	1	1	74	1	3	4	11	5	7	11	3	1	1	0	1	1	1	1	1	3	2		1		3					2							1	0							2	1
661	111	1	13	2	1	74	2	3	4	11	3	10	10	3	4	4	1	2	1	2	1	2	1		1	3				2			2	1		2		3			0							1	3
662	111	1	14	1	1	74	2	3	4	11	3	10	10	3	4	4	1	2	1	2	1	2	1		1	3				2			2	1		2		3			0							1	3
663	111	1	15	1	1	74	2	3	4	11	3	10	10	3	4	4	1	2	1	2	1	2	1		1	3				2			2	1		2		3			0							1	3
664	111	1	16	1	1	74	2	3	4	11	3	10	10	3	4	4	1	2	1	2	1	2	1		1	3				2			2	1		2		3			0							1	3
665	111	1	17	2	1	74	2	3	4	11	3	10	10	3	4	4	1	2	1	2	1	2	1		1	3				2			2	1		2		3			0							1	3
666	111	1	18	1	1	74	2	3	4	11	3	10	10	3	4	4	1	2	1	2	1	2	1		1	3				2			2	1		2		3			0							1	3
667	112	1	13	2	1	62	2	1	4	12	4	7	10	1	3	3	1	4	1	1	1	1	2	3	2			1					2		2	3		1			0							1	2
668	112	1	14	1	1	62	2	1	4	12	4	7	10	1	3	3	1	4	1	1	1	1	2	3	2			1					2		2	3		1			0							1	2
669	112	1	15	1	1	62	2	1	4	12	4	7	10	1	3	3	1	4	1	1	1	1	2	3	2			1					2		2	3		1			0							1	2
670	112	1	16	2	1	62	2	1	4	12	4	7	10	1	3	3	1	4	1	1	1	1	2	3	2			1					2		2	3		1			0							1	2
671	112	1	17	1	1	62	2	1	4	12	4	7	10	1	3	3	1	4	1	1	1	1	2	3	2			1					2		2	3		1			0							1	2
672	112	1	18	1	1	62	2	1	4	12	4	7	10	1	3	3	1	4	1	1	1	1	2	3	2			1					2		2	3		1			0							1	2
673	113	1	1	1	1	68	1	2	4	6	5	5	10	1	3	1	0	1	1	1	1	1	2								1		2			2	1	3			0							2	2
674	113	1	2	2	1	68	1	2	4	6	5	5	10	1	3	1	0	1	1	1	1	1	2								1		2			2	1	3			0							2	2
675	113	1	3	2	1	68	1	2	4	6	5	5	10	1	3	1	0	1	1	1	1	1	2								1		2			2	1	3			0							2	2
676	113	1	4	2	1	68	1	2	4	6	5	5	10	1	3	1	0	1	1	1	1	1	2								1		2			2	1	3			0							2	2
677	113	1	5	2	1	68	1	2	4	6	5	5	10	1	3	1	0	1	1	1	1	1	2								1		2			2	1	3			0							2	2
678	113	1	6	2	1	68	1	2	4	6	5	5	10	1	3	1	0	1	1	1	1	1	2								1		2			2	1	3			0							2	2
679	114	1	13	2	1	64	2	1	4	8	4	9	9	1	3	3	1	1	1	1	1	1	3		3		2	1					2	1			2	3			0							2	4
680	114	1	14	2	1	64	2	1	4	8	4	9	9	1	3	3	1	1	1	1	1	1	3		3		2	1					2	1			2	3			0							2	4
681	114	1	15	1	1	64	2	1	4	8	4	9	9	1	3	3	1	1	1	1	1	1	3		3		2	1					2	1			2	3			0							2	4
682	114	1	16	2	1	64	2	1	4	8	4	9	9	1	3	3	1	1	1	1	1	1	3		3		2	1					2	1			2	3			0							2	4
683	114	1	17	1	1	64	2	1	4	8	4	9	9	1	3	3	1	1	1	1	1	1	3		3		2	1					2	1			2	3			0							2	4
684	114	1	18	1	1	64	2	1	4	8	4	9	9	1	3	3	1	1	1	1	1	1	3		3		2	1					2	1			2	3			0							2	4
685	115	1	7	1	1	64	2	1	1	3	5	3	8	1	5	5	0	1	1	2	1	1	4								1		2	3		2	1				0							2	4
686	115	1	8	1	1	64	2	1	1	3	5	3	8	1	5	5	0	1	1	2	1	1	4								1		2	3		2	1				0							2	4
687	115	1	9	2	1	64	2	1	1	3	5	3	8	1	5	5	0	1	1	2	1	1	4								1		2	3		2	1				0							2	4
688	115	1	10	2	1	64	2	1	1	3	5	3	8	1	5	5	0	1	1	2	1	1	4								1		2	3		2	1				0							2	4
689	115	1	11	2	1	64	2	1	1	3	5	3	8	1	5	5	0	1	1	2	1	1	4								1		2	3		2	1				0							2	4
690	115	1	12	2	1	64	2	1	1	3	5	3	8	1	5	5	0	1	1	2	1	1	4								1		2	3		2	1				0							2	4
691	116	1	13	1	1	71	1	3	4	9	4	9	9	1	3	3	1	2	1	2	2	3	4				1	3		2			2	2	3		1				0							2	2
692	116	1	14	1	1	71	1	3	4	9	4	9	9	1	3	3	1	2	1	2	2	3	4				1	3		2			2	2	3		1				0							2	2
693	116	1	15	1	1	71	1	3	4	9	4	9	9	1	3	3	1	2	1	2	2	3	4				1	3		2			2	2	3		1				0							2	2
694	116	1	16	1	1	71	1	3	4	9	4	9	9	1	3	3	1	2	1	2	2	3	4				1	3		2			2	2	3		1				0							2	2
695	116	1	17	2	1	71	1	3	4	9	4	9	9	1	3	3	1	2	1	2	2	3	4				1	3		2			2	2	3		1				0							2	2
696	116	1	18	1	1	71	1	3	4	9	4	9	9	1	3	3	1	2	1	2	2	3	4				1	3		2			2	2	3		1				0							2	2
697	117	1	13	2	1	62	2	1	2	5	4	7	10	1	3	7	1	1	1	3	3	1	1		2		3			1			2			3	1	2			0							1	2
698	117	1	14	1	1	62	2	1	2	5	4	7	10	1	3	7	1	1	1	3	3	1	1		2		3			1			2			3	1	2			0							1	2
699	117	1	15	1	1	62	2	1	2	5	4	7	10	1	3	7	1	1	1	3	3	1	1		2		3			1			2			3	1	2			0							1	2
700	117	1	16	1	1	62	2	1	2	5	4	7	10	1	3	7	1	1	1	3	3	1	1		2		3			1			2			3	1	2			0							1	2
701	117	1	17	2	1	62	2	1	2	5	4	7	10	1	3	7	1	1	1	3	3	1	1		2		3			1			2			3	1	2			0							1	2
702	117	1	18	1	1	62	2	1	2	5	4	7	10	1	3	7	1	1	1	3	3	1	1		2		3			1			2			3	1	2			0							1	2
703	118	1	13	1	1	77	1	4	3	10	2	8	11	1	3	2	1	1	1	1	4	1	1			2	1			3			2	1			2	3			0							2	2
704	118	1	14	2	1	77	1	4	3	10	2	8	11	1	3	2	1	1	1	1	4	1	1			2	1			3			2	1			2	3			0							2	2
705	118	1	15	1	1	77	1	4	3	10	2	8	11	1	3	2	1	1	1	1	4	1	1			2	1			3			2	1			2	3			0							2	2
706	118	1	16	1	1	77	1	4	3	10	2	8	11	1	3	2	1	1	1	1	4	1	1			2	1			3			2	1			2	3			0							2	2
707	118	1	17	1	1	77	1	4	3	10	2	8	11	1	3	2	1	1	1	1	4	1	1			2	1			3			2	1			2	3			0							2	2
708	118	1	18	1	1	77	1	4	3	10	2	8	11	1	3	2	1	1	1	1	4	1	1			2	1			3			2	1			2	3			0							2	2
709	119	1	13	2	1	66	1	2	2	12	2	7	10	1	2	5	1	1	1	1	1	1	2			3	2	1					2		3	2	1				0							1	4
710	119	1	14	1	1	66	1	2	2	12	2	7	10	1	2	5	1	1	1	1	1	1	2			3	2	1					2		3	2	1				0							1	4
711	119	1	15	1	1	66	1	2	2	12	2	7	10	1	2	5	1	1	1	1	1	1	2			3	2	1					2		3	2	1				0							1	4
712	119	1	16	1	1	66	1	2	2	12	2	7	10	1	2	5	1	1	1	1	1	1	2			3	2	1					2		3	2	1				0							1	4
713	119	1	17	2	1	66	1	2	2	12	2	7	10	1	2	5	1	1	1	1	1	1	2			3	2	1					2		3	2	1				0							1	4
714	119	1	18	1	1	66	1	2	2	12	2	7	10	1	2	5	1	1	1	1	1	1	2			3	2	1					2		3	2	1				0							1	4
715	120	1	13	2	1	61	1	1	2	9	2	10	10	1	2	3	1	1	1	1	1	1	1		3		1	2					2		1		2	3			0							2	1
716	120	1	14	1	1	61	1	1	2	9	2	10	10	1	2	3	1	1	1	1	1	1	1		3		1	2					2		1		2	3			0							2	1
717	120	1	15	1	1	61	1	1	2	9	2	10	10	1	2	3	1	1	1	1	1	1	1		3		1	2					2		1		2	3			0							2	1
718	120	1	16	2	1	61	1	1	2	9	2	10	10	1	2	3	1	1	1	1	1	1	1		3		1	2					2		1		2	3			0							2	1
719	120	1	17	2	1	61	1	1	2	9	2	10	10	1	2	3	1	1	1	1	1	1	1		3		1	2					2		1		2	3			0							2	1
720	120	1	18	1	1	61	1	1	2	9	2	10	10	1	2	3	1	1	1	1	1	1	1		3		1	2					2		1		2	3			0							2	1
721	121	1	13	2	1	67	2	2	2	10	4	1	8	1	3	3	1	1	1	1	1	1	1			1		2		3			2			2	1	3			0							1	3
722	121	1	14	2	1	67	2	2	2	10	4	1	8	1	3	3	1	1	1	1	1	1	1			1		2		3			2			2	1	3			0							1	3
723	121	1	15	1	1	67	2	2	2	10	4	1	8	1	3	3	1	1	1	1	1	1	1			1		2		3			2			2	1	3			0							1	3
724	121	1	16	2	1	67	2	2	2	10	4	1	8	1	3	3	1	1	1	1	1	1	1			1		2		3			2			2	1	3			0							1	3
725	121	1	17	2	1	67	2	2	2	10	4	1	8	1	3	3	1	1	1	1	1	1	1			1		2		3			2			2	1	3			0							1	3
726	121	1	18	2	1	67	2	2	2	10	4	1	8	1	3	3	1	1	1	1	1	1	1			1		2		3			2			2	1	3			0							1	3
727	122	1	7	1	1	65	2	2	4	8	4	3	3	3	4	1	0	2	1	2	2	1	1	1		3		2					2	2		3	1				0							1	4
728	122	1	8	1	1	65	2	2	4	8	4	3	3	3	4	1	0	2	1	2	2	1	1	1		3		2					2	2		3	1				0							1	4
729	122	1	9	2	1	65	2	2	4	8	4	3	3	3	4	1	0	2	1	2	2	1	1	1		3		2					2	2		3	1				0							1	4
730	122	1	10	2	1	65	2	2	4	8	4	3	3	3	4	1	0	2	1	2	2	1	1	1		3		2					2	2		3	1				0							1	4
731	122	1	11	2	1	65	2	2	4	8	4	3	3	3	4	1	0	2	1	2	2	1	1	1		3		2					2	2		3	1				0							1	4
732	122	1	12	2	1	65	2	2	4	8	4	3	3	3	4	1	0	2	1	2	2	1	1	1		3		2					2	2		3	1				0							1	4
733	123	1	13	2	1	63	2	1	3	6	2	9	9	3	1	2	0	1	1	1	1	1	2				2	3		1			2							1	0							1	2
734	123	1	14	2	1	63	2	1	3	6	2	9	9	3	1	2	0	1	1	1	1	1	2				2	3		1			2							1	0							1	2
735	123	1	15	1	1	63	2	1	3	6	2	9	9	3	1	2	0	1	1	1	1	1	2				2	3		1			2							1	0							1	2
736	123	1	16	1	1	63	2	1	3	6	2	9	9	3	1	2	0	1	1	1	1	1	2				2	3		1			2							1	0							1	2
737	123	1	17	1	1	63	2	1	3	6	2	9	9	3	1	2	0	1	1	1	1	1	2				2	3		1			2							1	0							1	2
738	123	1	18	1	1	63	2	1	3	6	2	9	9	3	1	2	0	1	1	1	1	1	2				2	3		1			2							1	0							1	2
739	124	1	13	2	1	77	1	4	4	4	2	11	11	1	3	4	1	2	1	2	1	1	1			2	3			1			2		1		3	2			0							1	2
740	124	1	14	1	1	77	1	4	4	4	2	11	11	1	3	4	1	2	1	2	1	1	1			2	3			1			2		1		3	2			0							1	2
741	124	1	15	1	1	77	1	4	4	4	2	11	11	1	3	4	1	2	1	2	1	1	1			2	3			1			2		1		3	2			0							1	2
742	124	1	16	1	1	77	1	4	4	4	2	11	11	1	3	4	1	2	1	2	1	1	1			2	3			1			2		1		3	2			0							1	2
743	124	1	17	1	1	77	1	4	4	4	2	11	11	1	3	4	1	2	1	2	1	1	1			2	3			1			2		1		3	2			0							1	2
744	124	1	18	1	1	77	1	4	4	4	2	11	11	1	3	4	1	2	1	2	1	1	1			2	3			1			2		1		3	2			0							1	2
745	125	1	1	1	1	61	2	1	2	5	5	4	8	1	2	1	0	1	1	1	1	1	3				3	1		2			1		3		1	2			0							2	2
746	125	1	2	1	1	61	2	1	2	5	5	4	8	1	2	1	0	1	1	1	1	1	3				3	1		2			1		3		1	2			0							2	2
747	125	1	3	1	1	61	2	1	2	5	5	4	8	1	2	1	0	1	1	1	1	1	3				3	1		2			1		3		1	2			0							2	2
748	125	1	4	2	1	61	2	1	2	5	5	4	8	1	2	1	0	1	1	1	1	1	3				3	1		2			1		3		1	2			0							2	2
749	125	1	5	1	1	61	2	1	2	5	5	4	8	1	2	1	0	1	1	1	1	1	3				3	1		2			1		3		1	2			0							2	2
750	125	1	6	1	1	61	2	1	2	5	5	4	8	1	2	1	0	1	1	1	1	1	3				3	1		2			1		3		1	2			0							2	2
751	126	1	13	2	1	66	2	2	3	2	4	6	6	3	5	4	1	1	1	1	2	1	1		2		3			1			2	1	2			3			0							2	2
752	126	1	14	1	1	66	2	2	3	2	4	6	6	3	5	4	1	1	1	1	2	1	1		2		3			1			2	1	2			3			0							2	2
753	126	1	15	1	1	66	2	2	3	2	4	6	6	3	5	4	1	1	1	1	2	1	1		2		3			1			2	1	2			3			0							2	2
754	126	1	16	1	1	66	2	2	3	2	4	6	6	3	5	4	1	1	1	1	2	1	1		2		3			1			2	1	2			3			0							2	2
755	126	1	17	2	1	66	2	2	3	2	4	6	6	3	5	4	1	1	1	1	2	1	1		2		3			1			2	1	2			3			0							2	2
756	126	1	18	1	1	66	2	2	3	2	4	6	6	3	5	4	1	1	1	1	2	1	1		2		3			1			2	1	2			3			0							2	2
757	127	1	13	2	1	70	1	3	4	12	3	9	9	1	3	3	1	2	1	2	1	1	1	3			1	2					2		2	3		1			0							2	4
758	127	1	14	2	1	70	1	3	4	12	3	9	9	1	3	3	1	2	1	2	1	1	1	3			1	2					2		2	3		1			0							2	4
759	127	1	15	1	1	70	1	3	4	12	3	9	9	1	3	3	1	2	1	2	1	1	1	3			1	2					2		2	3		1			0							2	4
760	127	1	16	2	1	70	1	3	4	12	3	9	9	1	3	3	1	2	1	2	1	1	1	3			1	2					2		2	3		1			0							2	4
761	127	1	17	2	1	70	1	3	4	12	3	9	9	1	3	3	1	2	1	2	1	1	1	3			1	2					2		2	3		1			0							2	4
762	127	1	18	1	1	70	1	3	4	12	3	9	9	1	3	3	1	2	1	2	1	1	1	3			1	2					2		2	3		1			0							2	4
763	128	1	13	1	1	67	2	2	1	8	3	8	8	3	4	4	1	4	1	2	1	1	2			3		2		1			2	2	1			3			0							1	2
764	128	1	14	2	1	67	2	2	1	8	3	8	8	3	4	4	1	4	1	2	1	1	2			3		2		1			2	2	1			3			0							1	2
765	128	1	15	1	1	67	2	2	1	8	3	8	8	3	4	4	1	4	1	2	1	1	2			3		2		1			2	2	1			3			0							1	2
766	128	1	16	2	1	67	2	2	1	8	3	8	8	3	4	4	1	4	1	2	1	1	2			3		2		1			2	2	1			3			0							1	2
767	128	1	17	1	1	67	2	2	1	8	3	8	8	3	4	4	1	4	1	2	1	1	2			3		2		1			2	2	1			3			0							1	2
768	128	1	18	1	1	67	2	2	1	8	3	8	8	3	4	4	1	4	1	2	1	1	2			3		2		1			2	2	1			3			0							1	2
769	129	1	13	1	1	61	2	1	3	11	4	6	6	3	1	2	1	2	1	2	3	1	1		2	1		3					2	1		2	3				0							2	2
770	129	1	14	1	1	61	2	1	3	11	4	6	6	3	1	2	1	2	1	2	3	1	1		2	1		3					2	1		2	3				0							2	2
771	129	1	15	1	1	61	2	1	3	11	4	6	6	3	1	2	1	2	1	2	3	1	1		2	1		3					2	1		2	3				0							2	2
772	129	1	16	2	1	61	2	1	3	11	4	6	6	3	1	2	1	2	1	2	3	1	1		2	1		3					2	1		2	3				0							2	2
773	129	1	17	1	1	61	2	1	3	11	4	6	6	3	1	2	1	2	1	2	3	1	1		2	1		3					2	1		2	3				0							2	2
774	129	1	18	2	1	61	2	1	3	11	4	6	6	3	1	2	1	2	1	2	3	1	1		2	1		3					2	1		2	3				0							2	2
775	130	1	13	2	1	66	1	2	5	1	3	6	10	1	2	1	0	2	1	1	1	1	2		1		3			2			2	2			1	3			0							2	2
776	130	1	14	1	1	66	1	2	5	1	3	6	10	1	2	1	0	2	1	1	1	1	2		1		3			2			2	2			1	3			0							2	2
777	130	1	15	1	1	66	1	2	5	1	3	6	10	1	2	1	0	2	1	1	1	1	2		1		3			2			2	2			1	3			0							2	2
778	130	1	16	1	1	66	1	2	5	1	3	6	10	1	2	1	0	2	1	1	1	1	2		1		3			2			2	2			1	3			0							2	2
779	130	1	17	1	1	66	1	2	5	1	3	6	10	1	2	1	0	2	1	1	1	1	2		1		3			2			2	2			1	3			0							2	2
780	130	1	18	1	1	66	1	2	5	1	3	6	10	1	2	1	0	2	1	1	1	1	2		1		3			2			2	2			1	3			0							2	2
781	131	1	13	2	1	64	1	1	5	1	2	9	11	1	2	1	0	2	1	1	1	1	2	2			3	1					2	3			1	2			0							2	2
782	131	1	14	1	1	64	1	1	5	1	2	9	11	1	2	1	0	2	1	1	1	1	2	2			3	1					2	3			1	2			0							2	2
783	131	1	15	1	1	64	1	1	5	1	2	9	11	1	2	1	0	2	1	1	1	1	2	2			3	1					2	3			1	2			0							2	2
784	131	1	16	1	1	64	1	1	5	1	2	9	11	1	2	1	0	2	1	1	1	1	2	2			3	1					2	3			1	2			0							2	2
785	131	1	17	1	1	64	1	1	5	1	2	9	11	1	2	1	0	2	1	1	1	1	2	2			3	1					2	3			1	2			0							2	2
786	131	1	18	1	1	64	1	1	5	1	2	9	11	1	2	1	0	2	1	1	1	1	2	2			3	1					2	3			1	2			0							2	2
787	132	1	13	2	1	64	1	1	1	4	2	12	12	1	3	3	1	1	1	1	1	1	3		3		1		2				2	3			1	2			0							2	3
788	132	1	14	1	1	64	1	1	1	4	2	12	12	1	3	3	1	1	1	1	1	1	3		3		1		2				2	3			1	2			0							2	3
789	132	1	15	2	1	64	1	1	1	4	2	12	12	1	3	3	1	1	1	1	1	1	3		3		1		2				2	3			1	2			0							2	3
790	132	1	16	1	1	64	1	1	1	4	2	12	12	1	3	3	1	1	1	1	1	1	3		3		1		2				2	3			1	2			0							2	3
791	132	1	17	1	1	64	1	1	1	4	2	12	12	1	3	3	1	1	1	1	1	1	3		3		1		2				2	3			1	2			0							2	3
792	132	1	18	2	1	64	1	1	1	4	2	12	12	1	3	3	1	1	1	1	1	1	3		3		1		2				2	3			1	2			0							2	3
793	133	1	13	2	1	61	2	1	3	10	4	6	9	3	5	2	1	1	1	1	2	2	1	3			1	2					2		2		1	3			0							1	1
794	133	1	14	1	1	61	2	1	3	10	4	6	9	3	5	2	1	1	1	1	2	2	1	3			1	2					2		2		1	3			0							1	1
795	133	1	15	1	1	61	2	1	3	10	4	6	9	3	5	2	1	1	1	1	2	2	1	3			1	2					2		2		1	3			0							1	1
796	133	1	16	1	1	61	2	1	3	10	4	6	9	3	5	2	1	1	1	1	2	2	1	3			1	2					2		2		1	3			0							1	1
797	133	1	17	2	1	61	2	1	3	10	4	6	9	3	5	2	1	1	1	1	2	2	1	3			1	2					2		2		1	3			0							1	1
798	133	1	18	1	1	61	2	1	3	10	4	6	9	3	5	2	1	1	1	1	2	2	1	3			1	2					2		2		1	3			0							1	1
799	134	1	13	2	1	61	1	1	4	3	4	5	5	3	5	2	1	4	1	2	3	3	2									1	2	2			3	1			0							1	4
800	134	1	14	1	1	61	1	1	4	3	4	5	5	3	5	2	1	4	1	2	3	3	2									1	2	2			3	1			0							1	4
801	134	1	15	1	1	61	1	1	4	3	4	5	5	3	5	2	1	4	1	2	3	3	2									1	2	2			3	1			0							1	4
802	134	1	16	2	1	61	1	1	4	3	4	5	5	3	5	2	1	4	1	2	3	3	2									1	2	2			3	1			0							1	4
803	134	1	17	2	1	61	1	1	4	3	4	5	5	3	5	2	1	4	1	2	3	3	2									1	2	2			3	1			0							1	4
804	134	1	18	1	1	61	1	1	4	3	4	5	5	3	5	2	1	4	1	2	3	3	2									1	2	2			3	1			0							1	4
805	135	1	13	2	1	64	2	1	4	6	4	1	6	1	3	2	1	3	1	1	4	1	1		3		1	2					2	2			1	3			0							1	5
806	135	1	14	1	1	64	2	1	4	6	4	1	6	1	3	2	1	3	1	1	4	1	1		3		1	2					2	2			1	3			0							1	5
807	135	1	15	1	1	64	2	1	4	6	4	1	6	1	3	2	1	3	1	1	4	1	1		3		1	2					2	2			1	3			0							1	5
808	135	1	16	2	1	64	2	1	4	6	4	1	6	1	3	2	1	3	1	1	4	1	1		3		1	2					2	2			1	3			0							1	5
809	135	1	17	2	1	64	2	1	4	6	4	1	6	1	3	2	1	3	1	1	4	1	1		3		1	2					2	2			1	3			0							1	5
810	135	1	18	1	1	64	2	1	4	6	4	1	6	1	3	2	1	3	1	1	4	1	1		3		1	2					2	2			1	3			0							1	5
811	136	1	13	2	1	70	1	3	4	5	2	12	12	1	2	1	0	1	1	1	2	1	1		3			2		1			2	1	3			2			0							1	2
812	136	1	14	2	1	70	1	3	4	5	2	12	12	1	2	1	0	1	1	1	2	1	1		3			2		1			2	1	3			2			0							1	2
813	136	1	15	1	1	70	1	3	4	5	2	12	12	1	2	1	0	1	1	1	2	1	1		3			2		1			2	1	3			2			0							1	2
814	136	1	16	1	1	70	1	3	4	5	2	12	12	1	2	1	0	1	1	1	2	1	1		3			2		1			2	1	3			2			0							1	2
815	136	1	17	2	1	70	1	3	4	5	2	12	12	1	2	1	0	1	1	1	2	1	1		3			2		1			2	1	3			2			0							1	2
816	136	1	18	2	1	70	1	3	4	5	2	12	12	1	2	1	0	1	1	1	2	1	1		3			2		1			2	1	3			2			0							1	2
817	137	1	13	2	1	65	2	2	4	6	4	5	9	1	3	2	1	3	1	1	1	1	2			3	2			1			2	2	1		3				0							1	3
818	137	1	14	1	1	65	2	2	4	6	4	5	9	1	3	2	1	3	1	1	1	1	2			3	2			1			2	2	1		3				0							1	3
819	137	1	15	1	1	65	2	2	4	6	4	5	9	1	3	2	1	3	1	1	1	1	2			3	2			1			2	2	1		3				0							1	3
820	137	1	16	1	1	65	2	2	4	6	4	5	9	1	3	2	1	3	1	1	1	1	2			3	2			1			2	2	1		3				0							1	3
821	137	1	17	1	1	65	2	2	4	6	4	5	9	1	3	2	1	3	1	1	1	1	2			3	2			1			2	2	1		3				0							1	3
822	137	1	18	1	1	65	2	2	4	6	4	5	9	1	3	2	1	3	1	1	1	1	2			3	2			1			2	2	1		3				0							1	3
823	138	1	7	2	1	64	2	1	1	2	3	8	9	1	2	1	0	2	1	1	2	1	1		2	3		1					1	1	2			3			0							1	2
824	138	1	8	2	1	64	2	1	1	2	3	8	9	1	2	1	0	2	1	1	2	1	1		2	3		1					1	1	2			3			0							1	2
825	138	1	9	1	1	64	2	1	1	2	3	8	9	1	2	1	0	2	1	1	2	1	1		2	3		1					1	1	2			3			0							1	2
826	138	1	10	1	1	64	2	1	1	2	3	8	9	1	2	1	0	2	1	1	2	1	1		2	3		1					1	1	2			3			0							1	2
827	138	1	11	1	1	64	2	1	1	2	3	8	9	1	2	1	0	2	1	1	2	1	1		2	3		1					1	1	2			3			0							1	2
828	138	1	12	2	1	64	2	1	1	2	3	8	9	1	2	1	0	2	1	1	2	1	1		2	3		1					1	1	2			3			0							1	2
829	139	1	13	2	1	74	1	3	2	6	3	8	11	1	3	1	0	3	1	3	3	1	1			2		3		1			2			3	1	2			0							2	2
830	139	1	14	1	1	74	1	3	2	6	3	8	11	1	3	1	0	3	1	3	3	1	1			2		3		1			2			3	1	2			0							2	2
831	139	1	15	1	1	74	1	3	2	6	3	8	11	1	3	1	0	3	1	3	3	1	1			2		3		1			2			3	1	2			0							2	2
832	139	1	16	1	1	74	1	3	2	6	3	8	11	1	3	1	0	3	1	3	3	1	1			2		3		1			2			3	1	2			0							2	2
833	139	1	17	1	1	74	1	3	2	6	3	8	11	1	3	1	0	3	1	3	3	1	1			2		3		1			2			3	1	2			0							2	2
834	139	1	18	2	1	74	1	3	2	6	3	8	11	1	3	1	0	3	1	3	3	1	1			2		3		1			2			3	1	2			0							2	2
835	140	1	13	2	1	63	1	1	4	9	3	8	11	1	2	3	1	4	1	1	1	1	3			3	1			2			2	3		2	1				0							1	2
836	140	1	14	2	1	63	1	1	4	9	3	8	11	1	2	3	1	4	1	1	1	1	3			3	1			2			2	3		2	1				0							1	2
837	140	1	15	2	1	63	1	1	4	9	3	8	11	1	2	3	1	4	1	1	1	1	3			3	1			2			2	3		2	1				0							1	2
838	140	1	16	1	1	63	1	1	4	9	3	8	11	1	2	3	1	4	1	1	1	1	3			3	1			2			2	3		2	1				0							1	2
839	140	1	17	2	1	63	1	1	4	9	3	8	11	1	2	3	1	4	1	1	1	1	3			3	1			2			2	3		2	1				0							1	2
840	140	1	18	1	1	63	1	1	4	9	3	8	11	1	2	3	1	4	1	1	1	1	3			3	1			2			2	3		2	1				0							1	2
841	141	1	7	2	1	67	1	2	2	9	2	10	12	1	3	6	1	1	1	1	2	1	2				2	3	1				2	2			1	3			0							1	2
842	141	1	8	2	1	67	1	2	2	9	2	10	12	1	3	6	1	1	1	1	2	1	2				2	3	1				2	2			1	3			0							1	2
843	141	1	9	2	1	67	1	2	2	9	2	10	12	1	3	6	1	1	1	1	2	1	2				2	3	1				2	2			1	3			0							1	2
844	141	1	10	1	1	67	1	2	2	9	2	10	12	1	3	6	1	1	1	1	2	1	2				2	3	1				2	2			1	3			0							1	2
845	141	1	11	1	1	67	1	2	2	9	2	10	12	1	3	6	1	1	1	1	2	1	2				2	3	1				2	2			1	3			0							1	2
846	141	1	12	2	1	67	1	2	2	9	2	10	12	1	3	6	1	1	1	1	2	1	2				2	3	1				2	2			1	3			0							1	2
847	142	1	13	2	1	61	2	1	2	8	3	6	10	1	3	4	1	4	1	3	4	1	2			2	1			3			2			2	1	3			0							1	1
848	142	1	14	1	1	61	2	1	2	8	3	6	10	1	3	4	1	4	1	3	4	1	2			2	1			3			2			2	1	3			0							1	1
849	142	1	15	1	1	61	2	1	2	8	3	6	10	1	3	4	1	4	1	3	4	1	2			2	1			3			2			2	1	3			0							1	1
850	142	1	16	2	1	61	2	1	2	8	3	6	10	1	3	4	1	4	1	3	4	1	2			2	1			3			2			2	1	3			0							1	1
851	142	1	17	2	1	61	2	1	2	8	3	6	10	1	3	4	1	4	1	3	4	1	2			2	1			3			2			2	1	3			0							1	1
852	142	1	18	1	1	61	2	1	2	8	3	6	10	1	3	4	1	4	1	3	4	1	2			2	1			3			2			2	1	3			0							1	1
853	143	1	13	2	1	75	1	4	2	7	2	11	11	1	3	3	1	3	1	1	1	1	2		3	1		2					2	2			3	1			0							1	4
854	143	1	14	1	1	75	1	4	2	7	2	11	11	1	3	3	1	3	1	1	1	1	2		3	1		2					2	2			3	1			0							1	4
855	143	1	15	2	1	75	1	4	2	7	2	11	11	1	3	3	1	3	1	1	1	1	2		3	1		2					2	2			3	1			0							1	4
856	143	1	16	1	1	75	1	4	2	7	2	11	11	1	3	3	1	3	1	1	1	1	2		3	1		2					2	2			3	1			0							1	4
857	143	1	17	1	1	75	1	4	2	7	2	11	11	1	3	3	1	3	1	1	1	1	2		3	1		2					2	2			3	1			0							1	4
858	143	1	18	2	1	75	1	4	2	7	2	11	11	1	3	3	1	3	1	1	1	1	2		3	1		2					2	2			3	1			0							1	4
859	144	1	7	2	1	72	2	3	3	10	4	4	9	1	3	3	0	1	1	2	3	1	3		2		3			1			1			3	1	2			0							1	2
860	144	1	8	1	1	72	2	3	3	10	4	4	9	1	3	3	0	1	1	2	3	1	3		2		3			1			1			3	1	2			0							1	2
861	144	1	9	1	1	72	2	3	3	10	4	4	9	1	3	3	0	1	1	2	3	1	3		2		3			1			1			3	1	2			0							1	2
862	144	1	10	2	1	72	2	3	3	10	4	4	9	1	3	3	0	1	1	2	3	1	3		2		3			1			1			3	1	2			0							1	2
863	144	1	11	2	1	72	2	3	3	10	4	4	9	1	3	3	0	1	1	2	3	1	3		2		3			1			1			3	1	2			0							1	2
864	144	1	12	2	1	72	2	3	3	10	4	4	9	1	3	3	0	1	1	2	3	1	3		2		3			1			1			3	1	2			0							1	2
865	145	1	13	2	1	72	2	3	1	5	2	10	10	1	3	2	0	2	1	2	4	1	1			3	1			2			2		3		1	2			0							1	2
866	145	1	14	1	1	72	2	3	1	5	2	10	10	1	3	2	0	2	1	2	4	1	1			3	1			2			2		3		1	2			0							1	2
867	145	1	15	1	1	72	2	3	1	5	2	10	10	1	3	2	0	2	1	2	4	1	1			3	1			2			2		3		1	2			0							1	2
868	145	1	16	2	1	72	2	3	1	5	2	10	10	1	3	2	0	2	1	2	4	1	1			3	1			2			2		3		1	2			0							1	2
869	145	1	17	2	1	72	2	3	1	5	2	10	10	1	3	2	0	2	1	2	4	1	1			3	1			2			2		3		1	2			0							1	2
870	145	1	18	1	1	72	2	3	1	5	2	10	10	1	3	2	0	2	1	2	4	1	1			3	1			2			2		3		1	2			0							1	2
871	146	1	13	1	1	62	2	1	3	4	4	9	9	1	3	4	1	2	4	2	1	1	1	1		3		2					2			2	1	3			0							1	2
872	146	1	14	1	1	62	2	1	3	4	4	9	9	1	3	4	1	2	4	2	1	1	1	1		3		2					2			2	1	3			0							1	2
873	146	1	15	1	1	62	2	1	3	4	4	9	9	1	3	4	1	2	4	2	1	1	1	1		3		2					2			2	1	3			0							1	2
874	146	1	16	1	1	62	2	1	3	4	4	9	9	1	3	4	1	2	4	2	1	1	1	1		3		2					2			2	1	3			0							1	2
875	146	1	17	2	1	62	2	1	3	4	4	9	9	1	3	4	1	2	4	2	1	1	1	1		3		2					2			2	1	3			0							1	2
876	146	1	18	1	1	62	2	1	3	4	4	9	9	1	3	4	1	2	4	2	1	1	1	1		3		2					2			2	1	3			0							1	2
877	147	1	7	1	1	66	1	2	2	6	4	6	11	1	3	2	1	1	1	1	1	1	1			1	3	2					1		3	2	1				0							1	4
878	147	1	8	2	1	66	1	2	2	6	4	6	11	1	3	2	1	1	1	1	1	1	1			1	3	2					1		3	2	1				0							1	4
879	147	1	9	2	1	66	1	2	2	6	4	6	11	1	3	2	1	1	1	1	1	1	1			1	3	2					1		3	2	1				0							1	4
880	147	1	10	2	1	66	1	2	2	6	4	6	11	1	3	2	1	1	1	1	1	1	1			1	3	2					1		3	2	1				0							1	4
881	147	1	11	2	1	66	1	2	2	6	4	6	11	1	3	2	1	1	1	1	1	1	1			1	3	2					1		3	2	1				0							1	4
882	147	1	12	2	1	66	1	2	2	6	4	6	11	1	3	2	1	1	1	1	1	1	1			1	3	2					1		3	2	1				0							1	4
883	148	1	13	1	1	75	2	4	5	1	3	10	10	3	4	4	1	1	1	1	1	1	3	3				2		1			2							1	0							1	1
884	148	1	14	2	1	75	2	4	5	1	3	10	10	3	4	4	1	1	1	1	1	1	3	3				2		1			2							1	0							1	1
885	148	1	15	2	1	75	2	4	5	1	3	10	10	3	4	4	1	1	1	1	1	1	3	3				2		1			2							1	0							1	1
886	148	1	16	1	1	75	2	4	5	1	3	10	10	3	4	4	1	1	1	1	1	1	3	3				2		1			2							1	0							1	1
887	148	1	17	1	1	75	2	4	5	1	3	10	10	3	4	4	1	1	1	1	1	1	3	3				2		1			2							1	0							1	1
888	148	1	18	2	1	75	2	4	5	1	3	10	10	3	4	4	1	1	1	1	1	1	3	3				2		1			2							1	0							1	1
889	149	1	13	2	1	64	1	1	4	9	5	5	5	3	1	2	1	1	1	1	4	1	1	2	3				1				2			3	1	2			0							2	1
890	149	1	14	1	1	64	1	1	4	9	5	5	5	3	1	2	1	1	1	1	4	1	1	2	3				1				2			3	1	2			0							2	1
891	149	1	15	1	1	64	1	1	4	9	5	5	5	3	1	2	1	1	1	1	4	1	1	2	3				1				2			3	1	2			0							2	1
892	149	1	16	2	1	64	1	1	4	9	5	5	5	3	1	2	1	1	1	1	4	1	1	2	3				1				2			3	1	2			0							2	1
893	149	1	17	1	1	64	1	1	4	9	5	5	5	3	1	2	1	1	1	1	4	1	1	2	3				1				2			3	1	2			0							2	1
894	149	1	18	1	1	64	1	1	4	9	5	5	5	3	1	2	1	1	1	1	4	1	1	2	3				1				2			3	1	2			0							2	1
895	150	1	13	2	1	77	2	4	2	8	4	9	9	1	3	1	0	1	1	1	1	1	4								1		2						1		0							2	4
896	150	1	14	2	1	77	2	4	2	8	4	9	9	1	3	1	0	1	1	1	1	1	4								1		2						1		0							2	4
897	150	1	15	1	1	77	2	4	2	8	4	9	9	1	3	1	0	1	1	1	1	1	4								1		2						1		0							2	4
898	150	1	16	1	1	77	2	4	2	8	4	9	9	1	3	1	0	1	1	1	1	1	4								1		2						1		0							2	4
899	150	1	17	1	1	77	2	4	2	8	4	9	9	1	3	1	0	1	1	1	1	1	4								1		2						1		0							2	4
900	150	1	18	1	1	77	2	4	2	8	4	9	9	1	3	1	0	1	1	1	1	1	4								1		2						1		0							2	4
901	151	1	13	2	1	77	2	4	4	11	2	9	11	3	5	2	1	2	1	2	2	1	1			3	2	1					2		3		2	1			0							1	2
902	151	1	14	2	1	77	2	4	4	11	2	9	11	3	5	2	1	2	1	2	2	1	1			3	2	1					2		3		2	1			0							1	2
903	151	1	15	1	1	77	2	4	4	11	2	9	11	3	5	2	1	2	1	2	2	1	1			3	2	1					2		3		2	1			0							1	2
904	151	1	16	2	1	77	2	4	4	11	2	9	11	3	5	2	1	2	1	2	2	1	1			3	2	1					2		3		2	1			0							1	2
905	151	1	17	1	1	77	2	4	4	11	2	9	11	3	5	2	1	2	1	2	2	1	1			3	2	1					2		3		2	1			0							1	2
906	151	1	18	1	1	77	2	4	4	11	2	9	11	3	5	2	1	2	1	2	2	1	1			3	2	1					2		3		2	1			0							1	2
907	152	1	7	1	1	68	2	2	4	8	4	5	11	1	3	7	1	1	4	4	1	1	1			1			3	2			1		1	2		3			0							1	2
908	152	1	8	2	1	68	2	2	4	8	4	5	11	1	3	7	1	1	4	4	1	1	1			1			3	2			1		1	2		3			0							1	2
909	152	1	9	1	1	68	2	2	4	8	4	5	11	1	3	7	1	1	4	4	1	1	1			1			3	2			1		1	2		3			0							1	2
910	152	1	10	2	1	68	2	2	4	8	4	5	11	1	3	7	1	1	4	4	1	1	1			1			3	2			1		1	2		3			0							1	2
911	152	1	11	1	1	68	2	2	4	8	4	5	11	1	3	7	1	1	4	4	1	1	1			1			3	2			1		1	2		3			0							1	2
912	152	1	12	1	1	68	2	2	4	8	4	5	11	1	3	7	1	1	4	4	1	1	1			1			3	2			1		1	2		3			0							1	2
913	153	1	13	2	1	61	2	1	4	8	2	14	15	1	2	2	0	2	1	2	2	1	1		3	1	2						2		1		3	2			1	0	0	1	0	1	Qualité de la nourriture	2	2
914	153	1	14	1	1	61	2	1	4	8	2	14	15	1	2	2	0	2	1	2	2	1	1		3	1	2						2		1		3	2			1	0	0	1	0	1	Qualité de la nourriture	2	2
915	153	1	15	1	1	61	2	1	4	8	2	14	15	1	2	2	0	2	1	2	2	1	1		3	1	2						2		1		3	2			1	0	0	1	0	1	Qualité de la nourriture	2	2
916	153	1	16	2	1	61	2	1	4	8	2	14	15	1	2	2	0	2	1	2	2	1	1		3	1	2						2		1		3	2			1	0	0	1	0	1	Qualité de la nourriture	2	2
917	153	1	17	2	1	61	2	1	4	8	2	14	15	1	2	2	0	2	1	2	2	1	1		3	1	2						2		1		3	2			1	0	0	1	0	1	Qualité de la nourriture	2	2
918	153	1	18	1	1	61	2	1	4	8	2	14	15	1	2	2	0	2	1	2	2	1	1		3	1	2						2		1		3	2			1	0	0	1	0	1	Qualité de la nourriture	2	2
919	154	1	13	1	1	71	1	3	1	2	2	8	10	1	3	2	1	2	1	2	2	1	2	2			3			1			2		1		2	3			0							1	4
920	154	1	14	1	1	71	1	3	1	2	2	8	10	1	3	2	1	2	1	2	2	1	2	2			3			1			2		1		2	3			0							1	4
921	154	1	15	1	1	71	1	3	1	2	2	8	10	1	3	2	1	2	1	2	2	1	2	2			3			1			2		1		2	3			0							1	4
922	154	1	16	1	1	71	1	3	1	2	2	8	10	1	3	2	1	2	1	2	2	1	2	2			3			1			2		1		2	3			0							1	4
923	154	1	17	2	1	71	1	3	1	2	2	8	10	1	3	2	1	2	1	2	2	1	2	2			3			1			2		1		2	3			0							1	4
924	154	1	18	1	1	71	1	3	1	2	2	8	10	1	3	2	1	2	1	2	2	1	2	2			3			1			2		1		2	3			0							1	4
925	155	1	7	1	1	63	1	1	4	3	3	10	10	1	3	4	1	1	1	2	1	1	1			3		2	1				1	2	3		1				0							2	4
926	155	1	8	1	1	63	1	1	4	3	3	10	10	1	3	4	1	1	1	2	1	1	1			3		2	1				1	2	3		1				0							2	4
927	155	1	9	2	1	63	1	1	4	3	3	10	10	1	3	4	1	1	1	2	1	1	1			3		2	1				1	2	3		1				0							2	4
928	155	1	10	2	1	63	1	1	4	3	3	10	10	1	3	4	1	1	1	2	1	1	1			3		2	1				1	2	3		1				0							2	4
929	155	1	11	2	1	63	1	1	4	3	3	10	10	1	3	4	1	1	1	2	1	1	1			3		2	1				1	2	3		1				0							2	4
930	155	1	12	1	1	63	1	1	4	3	3	10	10	1	3	4	1	1	1	2	1	1	1			3		2	1				1	2	3		1				0							2	4
931	156	1	7	1	1	74	1	3	3	11	2	10	12	1	3	3	1	1	1	1	1	1	4	1		3				2			1	3			2	1			0							1	4
932	156	1	8	2	1	74	1	3	3	11	2	10	12	1	3	3	1	1	1	1	1	1	4	1		3				2			1	3			2	1			0							1	4
933	156	1	9	1	1	74	1	3	3	11	2	10	12	1	3	3	1	1	1	1	1	1	4	1		3				2			1	3			2	1			0							1	4
934	156	1	10	2	1	74	1	3	3	11	2	10	12	1	3	3	1	1	1	1	1	1	4	1		3				2			1	3			2	1			0							1	4
935	156	1	11	1	1	74	1	3	3	11	2	10	12	1	3	3	1	1	1	1	1	1	4	1		3				2			1	3			2	1			0							1	4
936	156	1	12	1	1	74	1	3	3	11	2	10	12	1	3	3	1	1	1	1	1	1	4	1		3				2			1	3			2	1			0							1	4
937	157	1	7	1	1	78	1	4	1	10	4	8	8	1	3	3	0	1	1	4	1	1	2	1		2	3						2			3	1	2			0							2	2
938	157	1	8	1	1	78	1	4	1	10	4	8	8	1	3	3	0	1	1	4	1	1	2	1		2	3						2			3	1	2			0							2	2
939	157	1	9	1	1	78	1	4	1	10	4	8	8	1	3	3	0	1	1	4	1	1	2	1		2	3						2			3	1	2			0							2	2
940	157	1	10	2	1	78	1	4	1	10	4	8	8	1	3	3	0	1	1	4	1	1	2	1		2	3						2			3	1	2			0							2	2
941	157	1	11	2	1	78	1	4	1	10	4	8	8	1	3	3	0	1	1	4	1	1	2	1		2	3						2			3	1	2			0							2	2
942	157	1	12	2	1	78	1	4	1	10	4	8	8	1	3	3	0	1	1	4	1	1	2	1		2	3						2			3	1	2			0							2	2
943	158	1	7	1	1	70	1	3	4	10	3	9	10	1	3	3	1	3	1	3	3	1	2			3	2	1					1							1	0							1	2
944	158	1	8	1	1	70	1	3	4	10	3	9	10	1	3	3	1	3	1	3	3	1	2			3	2	1					1							1	0							1	2
945	158	1	9	2	1	70	1	3	4	10	3	9	10	1	3	3	1	3	1	3	3	1	2			3	2	1					1							1	0							1	2
946	158	1	10	2	1	70	1	3	4	10	3	9	10	1	3	3	1	3	1	3	3	1	2			3	2	1					1							1	0							1	2
947	158	1	11	2	1	70	1	3	4	10	3	9	10	1	3	3	1	3	1	3	3	1	2			3	2	1					1							1	0							1	2
948	158	1	12	2	1	70	1	3	4	10	3	9	10	1	3	3	1	3	1	3	3	1	2			3	2	1					1							1	0							1	2
949	159	1	7	1	1	75	2	4	4	5	5	3	5	1	3	6	1	1	1	1	1	1	2	1			2						1				1				0							1	4
950	159	1	8	1	1	75	2	4	4	5	5	3	5	1	3	6	1	1	1	1	1	1	2	1			2						1				1				0							1	4
951	159	1	9	2	1	75	2	4	4	5	5	3	5	1	3	6	1	1	1	1	1	1	2	1			2						1				1				0							1	4
952	159	1	10	2	1	75	2	4	4	5	5	3	5	1	3	6	1	1	1	1	1	1	2	1			2						1				1				0							1	4
953	159	1	11	2	1	75	2	4	4	5	5	3	5	1	3	6	1	1	1	1	1	1	2	1			2						1				1				0							1	4
954	159	1	12	2	1	75	2	4	4	5	5	3	5	1	3	6	1	1	1	1	1	1	2	1			2						1				1				0							1	4
955	160	1	7	1	1	74	2	3	4	4	4	1	10	1	3	4	0	2	1	2	1	1	1		1			2		3			1		2		3	1			0							2	2
956	160	1	8	1	1	74	2	3	4	4	4	1	10	1	3	4	0	2	1	2	1	1	1		1			2		3			1		2		3	1			0							2	2
957	160	1	9	1	1	74	2	3	4	4	4	1	10	1	3	4	0	2	1	2	1	1	1		1			2		3			1		2		3	1			0							2	2
958	160	1	10	2	1	74	2	3	4	4	4	1	10	1	3	4	0	2	1	2	1	1	1		1			2		3			1		2		3	1			0							2	2
959	160	1	11	1	1	74	2	3	4	4	4	1	10	1	3	4	0	2	1	2	1	1	1		1			2		3			1		2		3	1			0							2	2
960	160	1	12	1	1	74	2	3	4	4	4	1	10	1	3	4	0	2	1	2	1	1	1		1			2		3			1		2		3	1			0							2	2
961	161	1	7	1	1	61	1	1	1	9	3	9	11	1	2	5	0	2	1	2	1	1	1			1	3	2					1	2	3	1					0							1	2
962	161	1	8	1	1	61	1	1	1	9	3	9	11	1	2	5	0	2	1	2	1	1	1			1	3	2					1	2	3	1					0							1	2
963	161	1	9	2	1	61	1	1	1	9	3	9	11	1	2	5	0	2	1	2	1	1	1			1	3	2					1	2	3	1					0							1	2
964	161	1	10	2	1	61	1	1	1	9	3	9	11	1	2	5	0	2	1	2	1	1	1			1	3	2					1	2	3	1					0							1	2
965	161	1	11	2	1	61	1	1	1	9	3	9	11	1	2	5	0	2	1	2	1	1	1			1	3	2					1	2	3	1					0							1	2
966	161	1	12	2	1	61	1	1	1	9	3	9	11	1	2	5	0	2	1	2	1	1	1			1	3	2					1	2	3	1					0							1	2
967	162	1	7	1	1	63	2	1	4	9	5	6	6	3	4	3	1	1	1	2	2	1	2								1		1		3		1	2			0							2	1
968	162	1	8	1	1	63	2	1	4	9	5	6	6	3	4	3	1	1	1	2	2	1	2								1		1		3		1	2			0							2	1
969	162	1	9	1	1	63	2	1	4	9	5	6	6	3	4	3	1	1	1	2	2	1	2								1		1		3		1	2			0							2	1
970	162	1	10	1	1	63	2	1	4	9	5	6	6	3	4	3	1	1	1	2	2	1	2								1		1		3		1	2			0							2	1
971	162	1	11	2	1	63	2	1	4	9	5	6	6	3	4	3	1	1	1	2	2	1	2								1		1		3		1	2			0							2	1
972	162	1	12	1	1	63	2	1	4	9	5	6	6	3	4	3	1	1	1	2	2	1	2								1		1		3		1	2			0							2	1
973	163	1	7	1	1	70	1	3	3	8	1	12	12	1	3	4	0	1	1	1	3	1	3			1		2		3			1		3		1	2			0							2	3
974	163	1	8	2	1	70	1	3	3	8	1	12	12	1	3	4	0	1	1	1	3	1	3			1		2		3			1		3		1	2			0							2	3
975	163	1	9	1	1	70	1	3	3	8	1	12	12	1	3	4	0	1	1	1	3	1	3			1		2		3			1		3		1	2			0							2	3
976	163	1	10	1	1	70	1	3	3	8	1	12	12	1	3	4	0	1	1	1	3	1	3			1		2		3			1		3		1	2			0							2	3
977	163	1	11	2	1	70	1	3	3	8	1	12	12	1	3	4	0	1	1	1	3	1	3			1		2		3			1		3		1	2			0							2	3
978	163	1	12	1	1	70	1	3	3	8	1	12	12	1	3	4	0	1	1	1	3	1	3			1		2		3			1		3		1	2			0							2	3
979	164	1	7	1	1	76	2	4	3	11	4	9	9	1	3	1	0	2	1	3	1	1	2		2	1	3						1			1	3	2			0							1	3
980	164	1	8	1	1	76	2	4	3	11	4	9	9	1	3	1	0	2	1	3	1	1	2		2	1	3						1			1	3	2			0							1	3
981	164	1	9	2	1	76	2	4	3	11	4	9	9	1	3	1	0	2	1	3	1	1	2		2	1	3						1			1	3	2			0							1	3
982	164	1	10	2	1	76	2	4	3	11	4	9	9	1	3	1	0	2	1	3	1	1	2		2	1	3						1			1	3	2			0							1	3
983	164	1	11	2	1	76	2	4	3	11	4	9	9	1	3	1	0	2	1	3	1	1	2		2	1	3						1			1	3	2			0							1	3
984	164	1	12	2	1	76	2	4	3	11	4	9	9	1	3	1	0	2	1	3	1	1	2		2	1	3						1			1	3	2			0							1	3
985	165	1	7	1	1	71	2	3	2	2	3	3	9	1	3	7	0	1	1	1	1	1	2		1	3		2					1	2			1				0							2	2
986	165	1	8	2	1	71	2	3	2	2	3	3	9	1	3	7	0	1	1	1	1	1	2		1	3		2					1	2			1				0							2	2
987	165	1	9	2	1	71	2	3	2	2	3	3	9	1	3	7	0	1	1	1	1	1	2		1	3		2					1	2			1				0							2	2
988	165	1	10	2	1	71	2	3	2	2	3	3	9	1	3	7	0	1	1	1	1	1	2		1	3		2					1	2			1				0							2	2
989	165	1	11	2	1	71	2	3	2	2	3	3	9	1	3	7	0	1	1	1	1	1	2		1	3		2					1	2			1				0							2	2
990	165	1	12	1	1	71	2	3	2	2	3	3	9	1	3	7	0	1	1	1	1	1	2		1	3		2					1	2			1				0							2	2
991	166	1	7	2	1	65	2	2	1	8	2	9	10	1	3	2	0	2	1	1	1	1	1		2				1	3			1	2		3		1			0							2	4
992	166	1	8	2	1	65	2	2	1	8	2	9	10	1	3	2	0	2	1	1	1	1	1		2				1	3			1	2		3		1			0							2	4
993	166	1	9	1	1	65	2	2	1	8	2	9	10	1	3	2	0	2	1	1	1	1	1		2				1	3			1	2		3		1			0							2	4
994	166	1	10	2	1	65	2	2	1	8	2	9	10	1	3	2	0	2	1	1	1	1	1		2				1	3			1	2		3		1			0							2	4
995	166	1	11	2	1	65	2	2	1	8	2	9	10	1	3	2	0	2	1	1	1	1	1		2				1	3			1	2		3		1			0							2	4
996	166	1	12	2	1	65	2	2	1	8	2	9	10	1	3	2	0	2	1	1	1	1	1		2				1	3			1	2		3		1			0							2	4
997	167	1	7	2	1	70	1	3	1	11	3	8	11	1	3	3	1	3	3	3	1	3	1		2	1		3					1	1	3	2					0							1	2
998	167	1	8	2	1	70	1	3	1	11	3	8	11	1	3	3	1	3	3	3	1	3	1		2	1		3					1	1	3	2					0							1	2
999	167	1	9	1	1	70	1	3	1	11	3	8	11	1	3	3	1	3	3	3	1	3	1		2	1		3					1	1	3	2					0							1	2
1000	167	1	10	2	1	70	1	3	1	11	3	8	11	1	3	3	1	3	3	3	1	3	1		2	1		3					1	1	3	2					0							1	2
1001	167	1	11	1	1	70	1	3	1	11	3	8	11	1	3	3	1	3	3	3	1	3	1		2	1		3					1	1	3	2					0							1	2
1002	167	1	12	2	1	70	1	3	1	11	3	8	11	1	3	3	1	3	3	3	1	3	1		2	1		3					1	1	3	2					0							1	2
1003	168	1	7	1	1	71	1	3	2	10	2	5	9	1	3	3	0	1	1	1	1	1	2		1		2			3			1	3	2		1				0							2	4
1004	168	1	8	1	1	71	1	3	2	10	2	5	9	1	3	3	0	1	1	1	1	1	2		1		2			3			1	3	2		1				0							2	4
1005	168	1	9	2	1	71	1	3	2	10	2	5	9	1	3	3	0	1	1	1	1	1	2		1		2			3			1	3	2		1				0							2	4
1006	168	1	10	2	1	71	1	3	2	10	2	5	9	1	3	3	0	1	1	1	1	1	2		1		2			3			1	3	2		1				0							2	4
1007	168	1	11	2	1	71	1	3	2	10	2	5	9	1	3	3	0	1	1	1	1	1	2		1		2			3			1	3	2		1				0							2	4
1008	168	1	12	2	1	71	1	3	2	10	2	5	9	1	3	3	0	1	1	1	1	1	2		1		2			3			1	3	2		1				0							2	4
1009	169	1	7	2	1	70	1	3	4	12	3	8	11	1	3	2	1	2	1	1	1	1	1			3	1	2					1	1	3			2			0							1	2
1010	169	1	8	1	1	70	1	3	4	12	3	8	11	1	3	2	1	2	1	1	1	1	1			3	1	2					1	1	3			2			0							1	2
1011	169	1	9	2	1	70	1	3	4	12	3	8	11	1	3	2	1	2	1	1	1	1	1			3	1	2					1	1	3			2			0							1	2
1012	169	1	10	2	1	70	1	3	4	12	3	8	11	1	3	2	1	2	1	1	1	1	1			3	1	2					1	1	3			2			0							1	2
1013	169	1	11	2	1	70	1	3	4	12	3	8	11	1	3	2	1	2	1	1	1	1	1			3	1	2					1	1	3			2			0							1	2
1014	169	1	12	2	1	70	1	3	4	12	3	8	11	1	3	2	1	2	1	1	1	1	1			3	1	2					1	1	3			2			0							1	2
1015	170	1	7	2	1	68	2	2	4	12	2	12	12	1	3	1	0	1	1	2	1	1	2			2		3		1			1	2			1	3			0							2	1
1016	170	1	8	2	1	68	2	2	4	12	2	12	12	1	3	1	0	1	1	2	1	1	2			2		3		1			1	2			1	3			0							2	1
1017	170	1	9	1	1	68	2	2	4	12	2	12	12	1	3	1	0	1	1	2	1	1	2			2		3		1			1	2			1	3			0							2	1
1018	170	1	10	2	1	68	2	2	4	12	2	12	12	1	3	1	0	1	1	2	1	1	2			2		3		1			1	2			1	3			0							2	1
1019	170	1	11	1	1	68	2	2	4	12	2	12	12	1	3	1	0	1	1	2	1	1	2			2		3		1			1	2			1	3			0							2	1
1020	170	1	12	1	1	68	2	2	4	12	2	12	12	1	3	1	0	1	1	2	1	1	2			2		3		1			1	2			1	3			0							2	1
1021	171	1	7	1	1	65	2	2	2	8	3	8	8	3	5	2	0	1	1	1	1	1	2	2				1		3			1			3	1	2			0							1	2
1022	171	1	8	2	1	65	2	2	2	8	3	8	8	3	5	2	0	1	1	1	1	1	2	2				1		3			1			3	1	2			0							1	2
1023	171	1	9	2	1	65	2	2	2	8	3	8	8	3	5	2	0	1	1	1	1	1	2	2				1		3			1			3	1	2			0							1	2
1024	171	1	10	1	1	65	2	2	2	8	3	8	8	3	5	2	0	1	1	1	1	1	2	2				1		3			1			3	1	2			0							1	2
1025	171	1	11	2	1	65	2	2	2	8	3	8	8	3	5	2	0	1	1	1	1	1	2	2				1		3			1			3	1	2			0							1	2
1026	171	1	12	1	1	65	2	2	2	8	3	8	8	3	5	2	0	1	1	1	1	1	2	2				1		3			1			3	1	2			0							1	2
1027	172	1	7	2	1	63	1	1	2	5	4	7	11	1	2	3	1	1	1	1	1	1	2			1		3		2			1		3	2	1				0							2	2
1028	172	1	8	2	1	63	1	1	2	5	4	7	11	1	2	3	1	1	1	1	1	1	2			1		3		2			1		3	2	1				0							2	2
1029	172	1	9	2	1	63	1	1	2	5	4	7	11	1	2	3	1	1	1	1	1	1	2			1		3		2			1		3	2	1				0							2	2
1030	172	1	10	1	1	63	1	1	2	5	4	7	11	1	2	3	1	1	1	1	1	1	2			1		3		2			1		3	2	1				0							2	2
1031	172	1	11	1	1	63	1	1	2	5	4	7	11	1	2	3	1	1	1	1	1	1	2			1		3		2			1		3	2	1				0							2	2
1032	172	1	12	2	1	63	1	1	2	5	4	7	11	1	2	3	1	1	1	1	1	1	2			1		3		2			1		3	2	1				0							2	2
1033	173	1	7	1	1	64	1	1	5	1	2	10	11	1	3	3	1	2	1	2	4	1	1		3	1		2					1	2			1	3			0							2	2
1034	173	1	8	2	1	64	1	1	5	1	2	10	11	1	3	3	1	2	1	2	4	1	1		3	1		2					1	2			1	3			0							2	2
1035	173	1	9	1	1	64	1	1	5	1	2	10	11	1	3	3	1	2	1	2	4	1	1		3	1		2					1	2			1	3			0							2	2
1036	173	1	10	1	1	64	1	1	5	1	2	10	11	1	3	3	1	2	1	2	4	1	1		3	1		2					1	2			1	3			0							2	2
1037	173	1	11	2	1	64	1	1	5	1	2	10	11	1	3	3	1	2	1	2	4	1	1		3	1		2					1	2			1	3			0							2	2
1038	173	1	12	1	1	64	1	1	5	1	2	10	11	1	3	3	1	2	1	2	4	1	1		3	1		2					1	2			1	3			0							2	2
1039	174	1	7	1	1	74	2	3	4	7	5	6	6	3	4	1	0	1	1	1	1	1	2		1		3	2					1	2			1	3			0							2	1
1040	174	1	8	1	1	74	2	3	4	7	5	6	6	3	4	1	0	1	1	1	1	1	2		1		3	2					1	2			1	3			0							2	1
1041	174	1	9	1	1	74	2	3	4	7	5	6	6	3	4	1	0	1	1	1	1	1	2		1		3	2					1	2			1	3			0							2	1
1042	174	1	10	1	1	74	2	3	4	7	5	6	6	3	4	1	0	1	1	1	1	1	2		1		3	2					1	2			1	3			0							2	1
1043	174	1	11	2	1	74	2	3	4	7	5	6	6	3	4	1	0	1	1	1	1	1	2		1		3	2					1	2			1	3			0							2	1
1044	174	1	12	2	1	74	2	3	4	7	5	6	6	3	4	1	0	1	1	1	1	1	2		1		3	2					1	2			1	3			0							2	1
1045	175	1	7	1	1	67	2	2	1	6	4	3	8	1	3	2	1	1	1	3	1	1	1			1	3			2			2			3	2	1			0							2	4
1046	175	1	8	1	1	67	2	2	1	6	4	3	8	1	3	2	1	1	1	3	1	1	1			1	3			2			2			3	2	1			0							2	4
1047	175	1	9	2	1	67	2	2	1	6	4	3	8	1	3	2	1	1	1	3	1	1	1			1	3			2			2			3	2	1			0							2	4
1048	175	1	10	2	1	67	2	2	1	6	4	3	8	1	3	2	1	1	1	3	1	1	1			1	3			2			2			3	2	1			0							2	4
1049	175	1	11	2	1	67	2	2	1	6	4	3	8	1	3	2	1	1	1	3	1	1	1			1	3			2			2			3	2	1			0							2	4
1050	175	1	12	2	1	67	2	2	1	6	4	3	8	1	3	2	1	1	1	3	1	1	1			1	3			2			2			3	2	1			0							2	4
1051	176	1	7	1	1	69	2	2	4	12	3	7	7	1	3	1	0	1	1	2	1	1	2			3	2			1			1	3	1			2			0							1	2
1052	176	1	8	2	1	69	2	2	4	12	3	7	7	1	3	1	0	1	1	2	1	1	2			3	2			1			1	3	1			2			0							1	2
1053	176	1	9	1	1	69	2	2	4	12	3	7	7	1	3	1	0	1	1	2	1	1	2			3	2			1			1	3	1			2			0							1	2
1054	176	1	10	1	1	69	2	2	4	12	3	7	7	1	3	1	0	1	1	2	1	1	2			3	2			1			1	3	1			2			0							1	2
1055	176	1	11	1	1	69	2	2	4	12	3	7	7	1	3	1	0	1	1	2	1	1	2			3	2			1			1	3	1			2			0							1	2
1056	176	1	12	2	1	69	2	2	4	12	3	7	7	1	3	1	0	1	1	2	1	1	2			3	2			1			1	3	1			2			0							1	2
1057	177	1	7	1	1	63	1	1	1	1	6	6	6	1	3	2	0	1	1	1	4	1	4	1		2	3						1	2			1	3			0							1	5
1058	177	1	8	1	1	63	1	1	1	1	6	6	6	1	3	2	0	1	1	1	4	1	4	1		2	3						1	2			1	3			0							1	5
1059	177	1	9	2	1	63	1	1	1	1	6	6	6	1	3	2	0	1	1	1	4	1	4	1		2	3						1	2			1	3			0							1	5
1060	177	1	10	1	1	63	1	1	1	1	6	6	6	1	3	2	0	1	1	1	4	1	4	1		2	3						1	2			1	3			0							1	5
1061	177	1	11	2	1	63	1	1	1	1	6	6	6	1	3	2	0	1	1	1	4	1	4	1		2	3						1	2			1	3			0							1	5
1062	177	1	12	2	1	63	1	1	1	1	6	6	6	1	3	2	0	1	1	1	4	1	4	1		2	3						1	2			1	3			0							1	5
1063	178	1	7	1	1	69	2	2	4	11	4	6	6	3	1	2	1	1	1	1	1	1	3	3			2	1					1	2	3			1			0							1	2
1064	178	1	8	1	1	69	2	2	4	11	4	6	6	3	1	2	1	1	1	1	1	1	3	3			2	1					1	2	3			1			0							1	2
1065	178	1	9	2	1	69	2	2	4	11	4	6	6	3	1	2	1	1	1	1	1	1	3	3			2	1					1	2	3			1			0							1	2
1066	178	1	10	2	1	69	2	2	4	11	4	6	6	3	1	2	1	1	1	1	1	1	3	3			2	1					1	2	3			1			0							1	2
1067	178	1	11	2	1	69	2	2	4	11	4	6	6	3	1	2	1	1	1	1	1	1	3	3			2	1					1	2	3			1			0							1	2
1068	178	1	12	2	1	69	2	2	4	11	4	6	6	3	1	2	1	1	1	1	1	1	3	3			2	1					1	2	3			1			0							1	2
1069	179	1	7	2	1	70	2	3	2	6	3	7	9	3	4	3	1	2	1	2	1	1	2		2		1			3			1	2			1	3			0							1	2
1070	179	1	8	2	1	70	2	3	2	6	3	7	9	3	4	3	1	2	1	2	1	1	2		2		1			3			1	2			1	3			0							1	2
1071	179	1	9	1	1	70	2	3	2	6	3	7	9	3	4	3	1	2	1	2	1	1	2		2		1			3			1	2			1	3			0							1	2
1072	179	1	10	2	1	70	2	3	2	6	3	7	9	3	4	3	1	2	1	2	1	1	2		2		1			3			1	2			1	3			0							1	2
1073	179	1	11	2	1	70	2	3	2	6	3	7	9	3	4	3	1	2	1	2	1	1	2		2		1			3			1	2			1	3			0							1	2
1074	179	1	12	1	1	70	2	3	2	6	3	7	9	3	4	3	1	2	1	2	1	1	2		2		1			3			1	2			1	3			0							1	2
1075	180	1	1	1	1	81	1	5	4	6	3	8	10	1	3	3	1	2	1	4	2	2	1			2		1		3			1		2	3		1			0							2	2
1076	180	1	2	1	1	81	1	5	4	6	3	8	10	1	3	3	1	2	1	4	2	2	1			2		1		3			1		2	3		1			0							2	2
1077	180	1	3	2	1	81	1	5	4	6	3	8	10	1	3	3	1	2	1	4	2	2	1			2		1		3			1		2	3		1			0							2	2
1078	180	1	4	2	1	81	1	5	4	6	3	8	10	1	3	3	1	2	1	4	2	2	1			2		1		3			1		2	3		1			0							2	2
1079	180	1	5	1	1	81	1	5	4	6	3	8	10	1	3	3	1	2	1	4	2	2	1			2		1		3			1		2	3		1			0							2	2
1080	180	1	6	2	1	81	1	5	4	6	3	8	10	1	3	3	1	2	1	4	2	2	1			2		1		3			1		2	3		1			0							2	2
1081	181	1	7	1	1	64	2	1	2	3	3	5	9	1	2	3	1	2	1	2	2	2	1		2	3	1						1	1	3		2				0							1	2
1082	181	1	8	1	1	64	2	1	2	3	3	5	9	1	2	3	1	2	1	2	2	2	1		2	3	1						1	1	3		2				0							1	2
1083	181	1	9	2	1	64	2	1	2	3	3	5	9	1	2	3	1	2	1	2	2	2	1		2	3	1						1	1	3		2				0							1	2
1084	181	1	10	2	1	64	2	1	2	3	3	5	9	1	2	3	1	2	1	2	2	2	1		2	3	1						1	1	3		2				0							1	2
1085	181	1	11	2	1	64	2	1	2	3	3	5	9	1	2	3	1	2	1	2	2	2	1		2	3	1						1	1	3		2				0							1	2
1086	181	1	12	2	1	64	2	1	2	3	3	5	9	1	2	3	1	2	1	2	2	2	1		2	3	1						1	1	3		2				0							1	2
1087	182	1	1	1	1	78	2	4	4	4	4	10	10	1	3	1	0	1	1	2	3	1	2			3	2			1			1	3			1	2			0							2	5
1088	182	1	2	2	1	78	2	4	4	4	4	10	10	1	3	1	0	1	1	2	3	1	2			3	2			1			1	3			1	2			0							2	5
1089	182	1	3	1	1	78	2	4	4	4	4	10	10	1	3	1	0	1	1	2	3	1	2			3	2			1			1	3			1	2			0							2	5
1090	182	1	4	2	1	78	2	4	4	4	4	10	10	1	3	1	0	1	1	2	3	1	2			3	2			1			1	3			1	2			0							2	5
1091	182	1	5	2	1	78	2	4	4	4	4	10	10	1	3	1	0	1	1	2	3	1	2			3	2			1			1	3			1	2			0							2	5
1092	182	1	6	1	1	78	2	4	4	4	4	10	10	1	3	1	0	1	1	2	3	1	2			3	2			1			1	3			1	2			0							2	5
1093	183	1	7	1	1	71	1	3	4	6	5	9	9	1	3	4	1	1	1	1	1	1	2		3		2			1			1			1	3	2			0							2	5
1094	183	1	8	1	1	71	1	3	4	6	5	9	9	1	3	4	1	1	1	1	1	1	2		3		2			1			1			1	3	2			0							2	5
1095	183	1	9	2	1	71	1	3	4	6	5	9	9	1	3	4	1	1	1	1	1	1	2		3		2			1			1			1	3	2			0							2	5
1096	183	1	10	2	1	71	1	3	4	6	5	9	9	1	3	4	1	1	1	1	1	1	2		3		2			1			1			1	3	2			0							2	5
1097	183	1	11	2	1	71	1	3	4	6	5	9	9	1	3	4	1	1	1	1	1	1	2		3		2			1			1			1	3	2			0							2	5
1098	183	1	12	2	1	71	1	3	4	6	5	9	9	1	3	4	1	1	1	1	1	1	2		3		2			1			1			1	3	2			0							2	5
1099	184	1	7	2	1	78	1	4	4	10	2	11	11	3	1	1	0	1	1	2	3	1	4			2		1		3			1			2	1	3			0							1	4
1100	184	1	8	2	1	78	1	4	4	10	2	11	11	3	1	1	0	1	1	2	3	1	4			2		1		3			1			2	1	3			0							1	4
1101	184	1	9	1	1	78	1	4	4	10	2	11	11	3	1	1	0	1	1	2	3	1	4			2		1		3			1			2	1	3			0							1	4
1102	184	1	10	1	1	78	1	4	4	10	2	11	11	3	1	1	0	1	1	2	3	1	4			2		1		3			1			2	1	3			0							1	4
1103	184	1	11	1	1	78	1	4	4	10	2	11	11	3	1	1	0	1	1	2	3	1	4			2		1		3			1			2	1	3			0							1	4
1104	184	1	12	1	1	78	1	4	4	10	2	11	11	3	1	1	0	1	1	2	3	1	4			2		1		3			1			2	1	3			0							1	4
1105	185	1	1	2	1	75	1	4	4	4	5	8	8	1	3	4	1	2	1	2	2	1	2	1			2	3					1		2		1	3			0							1	3
1106	185	1	2	2	1	75	1	4	4	4	5	8	8	1	3	4	1	2	1	2	2	1	2	1			2	3					1		2		1	3			0							1	3
1107	185	1	3	2	1	75	1	4	4	4	5	8	8	1	3	4	1	2	1	2	2	1	2	1			2	3					1		2		1	3			0							1	3
1108	185	1	4	2	1	75	1	4	4	4	5	8	8	1	3	4	1	2	1	2	2	1	2	1			2	3					1		2		1	3			0							1	3
1109	185	1	5	1	1	75	1	4	4	4	5	8	8	1	3	4	1	2	1	2	2	1	2	1			2	3					1		2		1	3			0							1	3
1110	185	1	6	2	1	75	1	4	4	4	5	8	8	1	3	4	1	2	1	2	2	1	2	1			2	3					1		2		1	3			0							1	3
1111	186	1	7	1	1	73	2	3	4	4	4	3	3	3	5	3	1	2	1	3	4	1	4		3	1				2			1	1			2	3			0							2	2
1112	186	1	8	1	1	73	2	3	4	4	4	3	3	3	5	3	1	2	1	3	4	1	4		3	1				2			1	1			2	3			0							2	2
1113	186	1	9	1	1	73	2	3	4	4	4	3	3	3	5	3	1	2	1	3	4	1	4		3	1				2			1	1			2	3			0							2	2
1114	186	1	10	2	1	73	2	3	4	4	4	3	3	3	5	3	1	2	1	3	4	1	4		3	1				2			1	1			2	3			0							2	2
1115	186	1	11	1	1	73	2	3	4	4	4	3	3	3	5	3	1	2	1	3	4	1	4		3	1				2			1	1			2	3			0							2	2
1116	186	1	12	2	1	73	2	3	4	4	4	3	3	3	5	3	1	2	1	3	4	1	4		3	1				2			1	1			2	3			0							2	2
1117	187	1	7	1	1	63	2	1	4	12	5	3	6	1	3	7	1	2	1	2	1	1	1		1		2						1			3	1	2			0							2	2
1118	187	1	8	1	1	63	2	1	4	12	5	3	6	1	3	7	1	2	1	2	1	1	1		1		2						1			3	1	2			0							2	2
1119	187	1	9	2	1	63	2	1	4	12	5	3	6	1	3	7	1	2	1	2	1	1	1		1		2						1			3	1	2			0							2	2
1120	187	1	10	2	1	63	2	1	4	12	5	3	6	1	3	7	1	2	1	2	1	1	1		1		2						1			3	1	2			0							2	2
1121	187	1	11	2	1	63	2	1	4	12	5	3	6	1	3	7	1	2	1	2	1	1	1		1		2						1			3	1	2			0							2	2
1122	187	1	12	2	1	63	2	1	4	12	5	3	6	1	3	7	1	2	1	2	1	1	1		1		2						1			3	1	2			0							2	2
1123	188	1	7	2	1	72	1	3	4	11	2	12	12	1	2	6	0	1	1	1	1	1	2	1	2				3				1						1		0							1	3
1124	188	1	8	2	1	72	1	3	4	11	2	12	12	1	2	6	0	1	1	1	1	1	2	1	2				3				1						1		0							1	3
1125	188	1	9	1	1	72	1	3	4	11	2	12	12	1	2	6	0	1	1	1	1	1	2	1	2				3				1						1		0							1	3
1126	188	1	10	1	1	72	1	3	4	11	2	12	12	1	2	6	0	1	1	1	1	1	2	1	2				3				1						1		0							1	3
1127	188	1	11	2	1	72	1	3	4	11	2	12	12	1	2	6	0	1	1	1	1	1	2	1	2				3				1						1		0							1	3
1128	188	1	12	1	1	72	1	3	4	11	2	12	12	1	2	6	0	1	1	1	1	1	2	1	2				3				1						1		0							1	3
1129	189	1	7	2	1	65	1	2	1	6	4	9	10	1	3	4	1	1	1	1	3	1	2	3		1		2					1	3		2	1				0							2	1
1130	189	1	8	2	1	65	1	2	1	6	4	9	10	1	3	4	1	1	1	1	3	1	2	3		1		2					1	3		2	1				0							2	1
1131	189	1	9	1	1	65	1	2	1	6	4	9	10	1	3	4	1	1	1	1	3	1	2	3		1		2					1	3		2	1				0							2	1
1132	189	1	10	1	1	65	1	2	1	6	4	9	10	1	3	4	1	1	1	1	3	1	2	3		1		2					1	3		2	1				0							2	1
1133	189	1	11	1	1	65	1	2	1	6	4	9	10	1	3	4	1	1	1	1	3	1	2	3		1		2					1	3		2	1				0							2	1
1134	189	1	12	2	1	65	1	2	1	6	4	9	10	1	3	4	1	1	1	1	3	1	2	3		1		2					1	3		2	1				0							2	1
1135	190	1	7	1	1	76	1	4	2	12	2	9	9	1	3	4	1	2	1	1	2	1	1	3	2			1					1	2	1			3			0							1	2
1136	190	1	8	2	1	76	1	4	2	12	2	9	9	1	3	4	1	2	1	1	2	1	1	3	2			1					1	2	1			3			0							1	2
1137	190	1	9	2	1	76	1	4	2	12	2	9	9	1	3	4	1	2	1	1	2	1	1	3	2			1					1	2	1			3			0							1	2
1138	190	1	10	1	1	76	1	4	2	12	2	9	9	1	3	4	1	2	1	1	2	1	1	3	2			1					1	2	1			3			0							1	2
1139	190	1	11	2	1	76	1	4	2	12	2	9	9	1	3	4	1	2	1	1	2	1	1	3	2			1					1	2	1			3			0							1	2
1140	190	1	12	2	1	76	1	4	2	12	2	9	9	1	3	4	1	2	1	1	2	1	1	3	2			1					1	2	1			3			0							1	2
1141	191	1	7	1	1	62	2	1	4	2	4	6	10	1	3	7	0	1	1	1	1	1	2	2		1	3						1			2	1	3			0							2	4
1142	191	1	8	2	1	62	2	1	4	2	4	6	10	1	3	7	0	1	1	1	1	1	2	2		1	3						1			2	1	3			0							2	4
1143	191	1	9	1	1	62	2	1	4	2	4	6	10	1	3	7	0	1	1	1	1	1	2	2		1	3						1			2	1	3			0							2	4
1144	191	1	10	2	1	62	2	1	4	2	4	6	10	1	3	7	0	1	1	1	1	1	2	2		1	3						1			2	1	3			0							2	4
1145	191	1	11	2	1	62	2	1	4	2	4	6	10	1	3	7	0	1	1	1	1	1	2	2		1	3						1			2	1	3			0							2	4
1146	191	1	12	2	1	62	2	1	4	2	4	6	10	1	3	7	0	1	1	1	1	1	2	2		1	3						1			2	1	3			0							2	4
1147	192	1	7	2	1	66	1	2	3	2	3	8	11	1	3	1	0	2	3	2	2	1	2		2		3	1					1	3	2		1				0							2	4
1148	192	1	8	2	1	66	1	2	3	2	3	8	11	1	3	1	0	2	3	2	2	1	2		2		3	1					1	3	2		1				0							2	4
1149	192	1	9	1	1	66	1	2	3	2	3	8	11	1	3	1	0	2	3	2	2	1	2		2		3	1					1	3	2		1				0							2	4
1150	192	1	10	2	1	66	1	2	3	2	3	8	11	1	3	1	0	2	3	2	2	1	2		2		3	1					1	3	2		1				0							2	4
1151	192	1	11	1	1	66	1	2	3	2	3	8	11	1	3	1	0	2	3	2	2	1	2		2		3	1					1	3	2		1				0							2	4
1152	192	1	12	1	1	66	1	2	3	2	3	8	11	1	3	1	0	2	3	2	2	1	2		2		3	1					1	3	2		1				0							2	4
1153	193	1	7	1	1	63	1	1	4	12	4	9	11	1	3	2	1	3	1	1	1	1	3		3		2	1					1		2		1	3			0							1	1
1154	193	1	8	2	1	63	1	1	4	12	4	9	11	1	3	2	1	3	1	1	1	1	3		3		2	1					1		2		1	3			0							1	1
1155	193	1	9	2	1	63	1	1	4	12	4	9	11	1	3	2	1	3	1	1	1	1	3		3		2	1					1		2		1	3			0							1	1
1156	193	1	10	2	1	63	1	1	4	12	4	9	11	1	3	2	1	3	1	1	1	1	3		3		2	1					1		2		1	3			0							1	1
1157	193	1	11	2	1	63	1	1	4	12	4	9	11	1	3	2	1	3	1	1	1	1	3		3		2	1					1		2		1	3			0							1	1
1158	193	1	12	2	1	63	1	1	4	12	4	9	11	1	3	2	1	3	1	1	1	1	3		3		2	1					1		2		1	3			0							1	1
1159	194	1	7	1	1	71	1	3	4	9	6	8	8	3	5	3	0	1	1	2	1	1	3	3	1		2						1	2	3		1				0							1	4
1160	194	1	8	2	1	71	1	3	4	9	6	8	8	3	5	3	0	1	1	2	1	1	3	3	1		2						1	2	3		1				0							1	4
1161	194	1	9	2	1	71	1	3	4	9	6	8	8	3	5	3	0	1	1	2	1	1	3	3	1		2						1	2	3		1				0							1	4
1162	194	1	10	2	1	71	1	3	4	9	6	8	8	3	5	3	0	1	1	2	1	1	3	3	1		2						1	2	3		1				0							1	4
1163	194	1	11	2	1	71	1	3	4	9	6	8	8	3	5	3	0	1	1	2	1	1	3	3	1		2						1	2	3		1				0							1	4
1164	194	1	12	1	1	71	1	3	4	9	6	8	8	3	5	3	0	1	1	2	1	1	3	3	1		2						1	2	3		1				0							1	4
1165	195	1	1	1	1	64	2	1	1	11	4	14	15	1	3	3	0	4	1	1	2	1	4		3		2			1			1	3	2			1			0							1	2
1166	195	1	2	2	1	64	2	1	1	11	4	14	15	1	3	3	0	4	1	1	2	1	4		3		2			1			1	3	2			1			0							1	2
1167	195	1	3	1	1	64	2	1	1	11	4	14	15	1	3	3	0	4	1	1	2	1	4		3		2			1			1	3	2			1			0							1	2
1168	195	1	4	2	1	64	2	1	1	11	4	14	15	1	3	3	0	4	1	1	2	1	4		3		2			1			1	3	2			1			0							1	2
1169	195	1	5	2	1	64	2	1	1	11	4	14	15	1	3	3	0	4	1	1	2	1	4		3		2			1			1	3	2			1			0							1	2
1170	195	1	6	1	1	64	2	1	1	11	4	14	15	1	3	3	0	4	1	1	2	1	4		3		2			1			1	3	2			1			0							1	2
1171	196	1	7	1	1	65	1	2	4	11	4	8	10	1	3	5	1	1	1	1	1	1	2			3		2		1			1	3			1	2			0							1	4
1172	196	1	8	2	1	65	1	2	4	11	4	8	10	1	3	5	1	1	1	1	1	1	2			3		2		1			1	3			1	2			0							1	4
1173	196	1	9	1	1	65	1	2	4	11	4	8	10	1	3	5	1	1	1	1	1	1	2			3		2		1			1	3			1	2			0							1	4
1174	196	1	10	2	1	65	1	2	4	11	4	8	10	1	3	5	1	1	1	1	1	1	2			3		2		1			1	3			1	2			0							1	4
1175	196	1	11	2	1	65	1	2	4	11	4	8	10	1	3	5	1	1	1	1	1	1	2			3		2		1			1	3			1	2			0							1	4
1176	196	1	12	2	1	65	1	2	4	11	4	8	10	1	3	5	1	1	1	1	1	1	2			3		2		1			1	3			1	2			0							1	4
1177	197	1	7	1	1	67	1	2	1	11	5	5	8	1	2	3	0	3	1	1	3	1	4		2		1			3			1	2			3	1			0							2	4
1178	197	1	8	1	1	67	1	2	1	11	5	5	8	1	2	3	0	3	1	1	3	1	4		2		1			3			1	2			3	1			0							2	4
1179	197	1	9	2	1	67	1	2	1	11	5	5	8	1	2	3	0	3	1	1	3	1	4		2		1			3			1	2			3	1			0							2	4
1180	197	1	10	2	1	67	1	2	1	11	5	5	8	1	2	3	0	3	1	1	3	1	4		2		1			3			1	2			3	1			0							2	4
1181	197	1	11	2	1	67	1	2	1	11	5	5	8	1	2	3	0	3	1	1	3	1	4		2		1			3			1	2			3	1			0							2	4
1182	197	1	12	2	1	67	1	2	1	11	5	5	8	1	2	3	0	3	1	1	3	1	4		2		1			3			1	2			3	1			0							2	4
1183	198	1	1	1	1	66	1	2	1	10	3	5	5	3	1	1	0	3	1	1	3	1	2			1	2	3					1	2	3		1				0							1	4
1184	198	1	2	2	1	66	1	2	1	10	3	5	5	3	1	1	0	3	1	1	3	1	2			1	2	3					1	2	3		1				0							1	4
1185	198	1	3	2	1	66	1	2	1	10	3	5	5	3	1	1	0	3	1	1	3	1	2			1	2	3					1	2	3		1				0							1	4
1186	198	1	4	2	1	66	1	2	1	10	3	5	5	3	1	1	0	3	1	1	3	1	2			1	2	3					1	2	3		1				0							1	4
1187	198	1	5	2	1	66	1	2	1	10	3	5	5	3	1	1	0	3	1	1	3	1	2			1	2	3					1	2	3		1				0							1	4
1188	198	1	6	2	1	66	1	2	1	10	3	5	5	3	1	1	0	3	1	1	3	1	2			1	2	3					1	2	3		1				0							1	4
1189	199	1	7	1	1	79	1	4	2	7	3	11	11	1	3	3	1	4	1	3	3	2	3								1		1	1	3		2				0							1	4
1190	199	1	8	1	1	79	1	4	2	7	3	11	11	1	3	3	1	4	1	3	3	2	3								1		1	1	3		2				0							1	4
1191	199	1	9	2	1	79	1	4	2	7	3	11	11	1	3	3	1	4	1	3	3	2	3								1		1	1	3		2				0							1	4
1192	199	1	10	2	1	79	1	4	2	7	3	11	11	1	3	3	1	4	1	3	3	2	3								1		1	1	3		2				0							1	4
1193	199	1	11	2	1	79	1	4	2	7	3	11	11	1	3	3	1	4	1	3	3	2	3								1		1	1	3		2				0							1	4
1194	199	1	12	2	1	79	1	4	2	7	3	11	11	1	3	3	1	4	1	3	3	2	3								1		1	1	3		2				0							1	4
1195	200	1	7	1	1	74	2	3	1	2	2	10	11	3	4	3	1	4	1	1	1	1	2					1					1				1				0							2	2
1196	200	1	8	1	1	74	2	3	1	2	2	10	11	3	4	3	1	4	1	1	1	1	2					1					1				1				0							2	2
1197	200	1	9	1	1	74	2	3	1	2	2	10	11	3	4	3	1	4	1	1	1	1	2					1					1				1				0							2	2
1198	200	1	10	2	1	74	2	3	1	2	2	10	11	3	4	3	1	4	1	1	1	1	2					1					1				1				0							2	2
1199	200	1	11	2	1	74	2	3	1	2	2	10	11	3	4	3	1	4	1	1	1	1	2					1					1				1				0							2	2
1200	200	1	12	2	1	74	2	3	1	2	2	10	11	3	4	3	1	4	1	1	1	1	2					1					1				1				0							2	2
1201	201	1	7	1	1	61	1	1	1	9	5	5	9	1	2	3	1	1	1	1	1	1	4				1	3	2				1		2		1	3			0							2	4
1202	201	1	8	1	1	61	1	1	1	9	5	5	9	1	2	3	1	1	1	1	1	1	4				1	3	2				1		2		1	3			0							2	4
1203	201	1	9	2	1	61	1	1	1	9	5	5	9	1	2	3	1	1	1	1	1	1	4				1	3	2				1		2		1	3			0							2	4
1204	201	1	10	2	1	61	1	1	1	9	5	5	9	1	2	3	1	1	1	1	1	1	4				1	3	2				1		2		1	3			0							2	4
1205	201	1	11	2	1	61	1	1	1	9	5	5	9	1	2	3	1	1	1	1	1	1	4				1	3	2				1		2		1	3			0							2	4
1206	201	1	12	2	1	61	1	1	1	9	5	5	9	1	2	3	1	1	1	1	1	1	4				1	3	2				1		2		1	3			0							2	4
1207	202	1	1	1	1	81	2	5	4	2	4	8	8	3	1	2	1	3	1	3	3	1	1		3	1		2					1	1			3	2			0							1	2
1208	202	1	2	1	1	81	2	5	4	2	4	8	8	3	1	2	1	3	1	3	3	1	1		3	1		2					1	1			3	2			0							1	2
1209	202	1	3	1	1	81	2	5	4	2	4	8	8	3	1	2	1	3	1	3	3	1	1		3	1		2					1	1			3	2			0							1	2
1210	202	1	4	2	1	81	2	5	4	2	4	8	8	3	1	2	1	3	1	3	3	1	1		3	1		2					1	1			3	2			0							1	2
1211	202	1	5	2	1	81	2	5	4	2	4	8	8	3	1	2	1	3	1	3	3	1	1		3	1		2					1	1			3	2			0							1	2
1212	202	1	6	1	1	81	2	5	4	2	4	8	8	3	1	2	1	3	1	3	3	1	1		3	1		2					1	1			3	2			0							1	2
1213	203	1	7	1	1	67	2	2	1	3	5	5	5	3	4	2	0	1	1	1	2	1	1			2	3			1			1	2		1	3				0							2	5
1214	203	1	8	1	1	67	2	2	1	3	5	5	5	3	4	2	0	1	1	1	2	1	1			2	3			1			1	2		1	3				0							2	5
1215	203	1	9	2	1	67	2	2	1	3	5	5	5	3	4	2	0	1	1	1	2	1	1			2	3			1			1	2		1	3				0							2	5
1216	203	1	10	2	1	67	2	2	1	3	5	5	5	3	4	2	0	1	1	1	2	1	1			2	3			1			1	2		1	3				0							2	5
1217	203	1	11	2	1	67	2	2	1	3	5	5	5	3	4	2	0	1	1	1	2	1	1			2	3			1			1	2		1	3				0							2	5
1218	203	1	12	2	1	67	2	2	1	3	5	5	5	3	4	2	0	1	1	1	2	1	1			2	3			1			1	2		1	3				0							2	5
1219	204	1	1	1	1	64	1	1	1	5	3	8	10	1	3	3	1	2	1	2	2	1	1			2	1		3				1		3	2	1				0							2	2
1220	204	1	2	1	1	64	1	1	1	5	3	8	10	1	3	3	1	2	1	2	2	1	1			2	1		3				1		3	2	1				0							2	2
1221	204	1	3	1	1	64	1	1	1	5	3	8	10	1	3	3	1	2	1	2	2	1	1			2	1		3				1		3	2	1				0							2	2
1222	204	1	4	2	1	64	1	1	1	5	3	8	10	1	3	3	1	2	1	2	2	1	1			2	1		3				1		3	2	1				0							2	2
1223	204	1	5	1	1	64	1	1	1	5	3	8	10	1	3	3	1	2	1	2	2	1	1			2	1		3				1		3	2	1				0							2	2
1224	204	1	6	1	1	64	1	1	1	5	3	8	10	1	3	3	1	2	1	2	2	1	1			2	1		3				1		3	2	1				0							2	2
1225	205	1	7	1	1	63	2	1	5	1	4	5	9	1	3	3	1	2	1	2	2	1	1			2		1		3			1	1		2	3				0							1	3
1226	205	1	8	2	1	63	2	1	5	1	4	5	9	1	3	3	1	2	1	2	2	1	1			2		1		3			1	1		2	3				0							1	3
1227	205	1	9	2	1	63	2	1	5	1	4	5	9	1	3	3	1	2	1	2	2	1	1			2		1		3			1	1		2	3				0							1	3
1228	205	1	10	1	1	63	2	1	5	1	4	5	9	1	3	3	1	2	1	2	2	1	1			2		1		3			1	1		2	3				0							1	3
1229	205	1	11	2	1	63	2	1	5	1	4	5	9	1	3	3	1	2	1	2	2	1	1			2		1		3			1	1		2	3				0							1	3
1230	205	1	12	2	1	63	2	1	5	1	4	5	9	1	3	3	1	2	1	2	2	1	1			2		1		3			1	1		2	3				0							1	3
1231	206	1	1	1	1	70	2	3	1	6	5	4	9	1	3	4	1	3	1	2	2	1	2		1	2			3				1			3	1	2			0							2	2
1232	206	1	2	2	1	70	2	3	1	6	5	4	9	1	3	4	1	3	1	2	2	1	2		1	2			3				1			3	1	2			0							2	2
1233	206	1	3	2	1	70	2	3	1	6	5	4	9	1	3	4	1	3	1	2	2	1	2		1	2			3				1			3	1	2			0							2	2
1234	206	1	4	2	1	70	2	3	1	6	5	4	9	1	3	4	1	3	1	2	2	1	2		1	2			3				1			3	1	2			0							2	2
1235	206	1	5	2	1	70	2	3	1	6	5	4	9	1	3	4	1	3	1	2	2	1	2		1	2			3				1			3	1	2			0							2	2
1236	206	1	6	2	1	70	2	3	1	6	5	4	9	1	3	4	1	3	1	2	2	1	2		1	2			3				1			3	1	2			0							2	2
1237	207	1	7	1	1	65	1	2	2	9	4	10	11	1	3	3	1	1	1	4	4	1	1		3		1	2					1	3	1		2				0							2	4
1238	207	1	8	2	1	65	1	2	2	9	4	10	11	1	3	3	1	1	1	4	4	1	1		3		1	2					1	3	1		2				0							2	4
1239	207	1	9	1	1	65	1	2	2	9	4	10	11	1	3	3	1	1	1	4	4	1	1		3		1	2					1	3	1		2				0							2	4
1240	207	1	10	1	1	65	1	2	2	9	4	10	11	1	3	3	1	1	1	4	4	1	1		3		1	2					1	3	1		2				0							2	4
1241	207	1	11	1	1	65	1	2	2	9	4	10	11	1	3	3	1	1	1	4	4	1	1		3		1	2					1	3	1		2				0							2	4
1242	207	1	12	1	1	65	1	2	2	9	4	10	11	1	3	3	1	1	1	4	4	1	1		3		1	2					1	3	1		2				0							2	4
1243	208	1	7	1	1	61	1	1	1	2	3	8	8	3	5	2	1	2	1	1	1	2	1		3	1				2			1		1	2	3				0							2	2
1244	208	1	8	2	1	61	1	1	1	2	3	8	8	3	5	2	1	2	1	1	1	2	1		3	1				2			1		1	2	3				0							2	2
1245	208	1	9	2	1	61	1	1	1	2	3	8	8	3	5	2	1	2	1	1	1	2	1		3	1				2			1		1	2	3				0							2	2
1246	208	1	10	1	1	61	1	1	1	2	3	8	8	3	5	2	1	2	1	1	1	2	1		3	1				2			1		1	2	3				0							2	2
1247	208	1	11	2	1	61	1	1	1	2	3	8	8	3	5	2	1	2	1	1	1	2	1		3	1				2			1		1	2	3				0							2	2
1248	208	1	12	2	1	61	1	1	1	2	3	8	8	3	5	2	1	2	1	1	1	2	1		3	1				2			1		1	2	3				0							2	2
1249	209	1	1	1	1	67	1	2	5	1	2	8	8	1	3	1	0	2	1	2	4	1	1		3			2		1			1	1		3		2			0							1	4
1250	209	1	2	1	1	67	1	2	5	1	2	8	8	1	3	1	0	2	1	2	4	1	1		3			2		1			1	1		3		2			0							1	4
1251	209	1	3	2	1	67	1	2	5	1	2	8	8	1	3	1	0	2	1	2	4	1	1		3			2		1			1	1		3		2			0							1	4
1252	209	1	4	2	1	67	1	2	5	1	2	8	8	1	3	1	0	2	1	2	4	1	1		3			2		1			1	1		3		2			0							1	4
1253	209	1	5	1	1	67	1	2	5	1	2	8	8	1	3	1	0	2	1	2	4	1	1		3			2		1			1	1		3		2			0							1	4
1254	209	1	6	1	1	67	1	2	5	1	2	8	8	1	3	1	0	2	1	2	4	1	1		3			2		1			1	1		3		2			0							1	4
1255	210	1	7	1	1	70	1	3	1	10	3	8	8	1	3	3	1	2	1	2	2	1	2		3	2		1					1	1	3		2				0							1	2
1256	210	1	8	1	1	70	1	3	1	10	3	8	8	1	3	3	1	2	1	2	2	1	2		3	2		1					1	1	3		2				0							1	2
1257	210	1	9	2	1	70	1	3	1	10	3	8	8	1	3	3	1	2	1	2	2	1	2		3	2		1					1	1	3		2				0							1	2
1258	210	1	10	2	1	70	1	3	1	10	3	8	8	1	3	3	1	2	1	2	2	1	2		3	2		1					1	1	3		2				0							1	2
1259	210	1	11	2	1	70	1	3	1	10	3	8	8	1	3	3	1	2	1	2	2	1	2		3	2		1					1	1	3		2				0							1	2
1260	210	1	12	2	1	70	1	3	1	10	3	8	8	1	3	3	1	2	1	2	2	1	2		3	2		1					1	1	3		2				0							1	2
1261	211	1	1	2	1	71	1	3	3	10	4	5	5	1	3	1	0	1	1	1	1	1	4		1	2				3			1	1	3			2			0							1	4
1262	211	1	2	2	1	71	1	3	3	10	4	5	5	1	3	1	0	1	1	1	1	1	4		1	2				3			1	1	3			2			0							1	4
1263	211	1	3	1	1	71	1	3	3	10	4	5	5	1	3	1	0	1	1	1	1	1	4		1	2				3			1	1	3			2			0							1	4
1264	211	1	4	2	1	71	1	3	3	10	4	5	5	1	3	1	0	1	1	1	1	1	4		1	2				3			1	1	3			2			0							1	4
1265	211	1	5	2	1	71	1	3	3	10	4	5	5	1	3	1	0	1	1	1	1	1	4		1	2				3			1	1	3			2			0							1	4
1266	211	1	6	1	1	71	1	3	3	10	4	5	5	1	3	1	0	1	1	1	1	1	4		1	2				3			1	1	3			2			0							1	4
1267	212	1	1	1	1	61	1	1	3	5	5	6	6	1	2	3	1	1	1	4	2	1	1		3	1		2					1	2		3		1			0							2	2
1268	212	1	2	1	1	61	1	1	3	5	5	6	6	1	2	3	1	1	1	4	2	1	1		3	1		2					1	2		3		1			0							2	2
1269	212	1	3	1	1	61	1	1	3	5	5	6	6	1	2	3	1	1	1	4	2	1	1		3	1		2					1	2		3		1			0							2	2
1270	212	1	4	2	1	61	1	1	3	5	5	6	6	1	2	3	1	1	1	4	2	1	1		3	1		2					1	2		3		1			0							2	2
1271	212	1	5	1	1	61	1	1	3	5	5	6	6	1	2	3	1	1	1	4	2	1	1		3	1		2					1	2		3		1			0							2	2
1272	212	1	6	2	1	61	1	1	3	5	5	6	6	1	2	3	1	1	1	4	2	1	1		3	1		2					1	2		3		1			0							2	2
1273	213	1	1	1	1	68	2	2	2	3	4	2	11	1	3	3	1	1	1	1	1	1	2			1	3	2					1	1	3			2			0							2	1
1274	213	1	2	1	1	68	2	2	2	3	4	2	11	1	3	3	1	1	1	1	1	1	2			1	3	2					1	1	3			2			0							2	1
1275	213	1	3	1	1	68	2	2	2	3	4	2	11	1	3	3	1	1	1	1	1	1	2			1	3	2					1	1	3			2			0							2	1
1276	213	1	4	2	1	68	2	2	2	3	4	2	11	1	3	3	1	1	1	1	1	1	2			1	3	2					1	1	3			2			0							2	1
1277	213	1	5	1	1	68	2	2	2	3	4	2	11	1	3	3	1	1	1	1	1	1	2			1	3	2					1	1	3			2			0							2	1
1278	213	1	6	1	1	68	2	2	2	3	4	2	11	1	3	3	1	1	1	1	1	1	2			1	3	2					1	1	3			2			0							2	1
1279	214	1	1	1	1	67	1	2	4	6	5	4	2	1	3	2	0	1	1	4	1	4	4								1		1		1						0							1	5
1280	214	1	2	2	1	67	1	2	4	6	5	4	2	1	3	2	0	1	1	4	1	4	4								1		1		1						0							1	5
1281	214	1	3	1	1	67	1	2	4	6	5	4	2	1	3	2	0	1	1	4	1	4	4								1		1		1						0							1	5
1282	214	1	4	2	1	67	1	2	4	6	5	4	2	1	3	2	0	1	1	4	1	4	4								1		1		1						0							1	5
1283	214	1	5	1	1	67	1	2	4	6	5	4	2	1	3	2	0	1	1	4	1	4	4								1		1		1						0							1	5
1284	214	1	6	1	1	67	1	2	4	6	5	4	2	1	3	2	0	1	1	4	1	4	4								1		1		1						0							1	5
1285	215	1	1	1	1	64	1	1	1	9	4	7	8	1	2	4	0	1	1	2	1	1	2			1	3	2					1	3		1	2				0							2	2
1286	215	1	2	1	1	64	1	1	1	9	4	7	8	1	2	4	0	1	1	2	1	1	2			1	3	2					1	3		1	2				0							2	2
1287	215	1	3	2	1	64	1	1	1	9	4	7	8	1	2	4	0	1	1	2	1	1	2			1	3	2					1	3		1	2				0							2	2
1288	215	1	4	2	1	64	1	1	1	9	4	7	8	1	2	4	0	1	1	2	1	1	2			1	3	2					1	3		1	2				0							2	2
1289	215	1	5	1	1	64	1	1	1	9	4	7	8	1	2	4	0	1	1	2	1	1	2			1	3	2					1	3		1	2				0							2	2
1290	215	1	6	1	1	64	1	1	1	9	4	7	8	1	2	4	0	1	1	2	1	1	2			1	3	2					1	3		1	2				0							2	2
1291	216	1	1	1	1	67	2	2	4	9	2	8	8	3	4	2	1	4	1	1	1	4	1		2	3		1					1	2		3	1				1	1	0	0	1	1	Cadre général, vétusté ou non	1	1
1292	216	1	2	2	1	67	2	2	4	9	2	8	8	3	4	2	1	4	1	1	1	4	1		2	3		1					1	2		3	1				1	1	0	0	1	1	Cadre général, vétusté ou non	1	1
1293	216	1	3	1	1	67	2	2	4	9	2	8	8	3	4	2	1	4	1	1	1	4	1		2	3		1					1	2		3	1				1	1	0	0	1	1	Cadre général, vétusté ou non	1	1
1294	216	1	4	2	1	67	2	2	4	9	2	8	8	3	4	2	1	4	1	1	1	4	1		2	3		1					1	2		3	1				1	1	0	0	1	1	Cadre général, vétusté ou non	1	1
1295	216	1	5	2	1	67	2	2	4	9	2	8	8	3	4	2	1	4	1	1	1	4	1		2	3		1					1	2		3	1				1	1	0	0	1	1	Cadre général, vétusté ou non	1	1
1296	216	1	6	1	1	67	2	2	4	9	2	8	8	3	4	2	1	4	1	1	1	4	1		2	3		1					1	2		3	1				1	1	0	0	1	1	Cadre général, vétusté ou non	1	1
1297	217	1	1	1	1	64	2	1	1	11	4	3	3	3	5	1	0	1	1	1	1	1	4		2	1		3					1	3		2	1				0							2	5
1298	217	1	2	1	1	64	2	1	1	11	4	3	3	3	5	1	0	1	1	1	1	1	4		2	1		3					1	3		2	1				0							2	5
1299	217	1	3	1	1	64	2	1	1	11	4	3	3	3	5	1	0	1	1	1	1	1	4		2	1		3					1	3		2	1				0							2	5
1300	217	1	4	2	1	64	2	1	1	11	4	3	3	3	5	1	0	1	1	1	1	1	4		2	1		3					1	3		2	1				0							2	5
1301	217	1	5	1	1	64	2	1	1	11	4	3	3	3	5	1	0	1	1	1	1	1	4		2	1		3					1	3		2	1				0							2	5
1302	217	1	6	1	1	64	2	1	1	11	4	3	3	3	5	1	0	1	1	1	1	1	4		2	1		3					1	3		2	1				0							2	5
1303	218	1	1	2	1	68	1	2	3	12	5	6	9	1	3	5	1	3	1	2	2	1	2			3	1	2					2	3			1	2			0							2	2
1304	218	1	2	2	1	68	1	2	3	12	5	6	9	1	3	5	1	3	1	2	2	1	2			3	1	2					2	3			1	2			0							2	2
1305	218	1	3	2	1	68	1	2	3	12	5	6	9	1	3	5	1	3	1	2	2	1	2			3	1	2					2	3			1	2			0							2	2
1306	218	1	4	2	1	68	1	2	3	12	5	6	9	1	3	5	1	3	1	2	2	1	2			3	1	2					2	3			1	2			0							2	2
1307	218	1	5	1	1	68	1	2	3	12	5	6	9	1	3	5	1	3	1	2	2	1	2			3	1	2					2	3			1	2			0							2	2
1308	218	1	6	2	1	68	1	2	3	12	5	6	9	1	3	5	1	3	1	2	2	1	2			3	1	2					2	3			1	2			0							2	2
1309	219	1	1	2	1	71	1	3	4	9	3	8	8	3	1	1	0	1	1	1	1	1	2		3	1		2					1			3	1	2			0							1	2
1310	219	1	2	2	1	71	1	3	4	9	3	8	8	3	1	1	0	1	1	1	1	1	2		3	1		2					1			3	1	2			0							1	2
1311	219	1	3	2	1	71	1	3	4	9	3	8	8	3	1	1	0	1	1	1	1	1	2		3	1		2					1			3	1	2			0							1	2
1312	219	1	4	2	1	71	1	3	4	9	3	8	8	3	1	1	0	1	1	1	1	1	2		3	1		2					1			3	1	2			0							1	2
1313	219	1	5	1	1	71	1	3	4	9	3	8	8	3	1	1	0	1	1	1	1	1	2		3	1		2					1			3	1	2			0							1	2
1314	219	1	6	2	1	71	1	3	4	9	3	8	8	3	1	1	0	1	1	1	1	1	2		3	1		2					1			3	1	2			0							1	2
1315	220	1	1	1	1	62	2	1	1	10	2	9	9	3	1	2	0	1	1	1	1	1	4		3	2	1						1	1	3		2				0							1	1
1316	220	1	2	1	1	62	2	1	1	10	2	9	9	3	1	2	0	1	1	1	1	1	4		3	2	1						1	1	3		2				0							1	1
1317	220	1	3	1	1	62	2	1	1	10	2	9	9	3	1	2	0	1	1	1	1	1	4		3	2	1						1	1	3		2				0							1	1
1318	220	1	4	2	1	62	2	1	1	10	2	9	9	3	1	2	0	1	1	1	1	1	4		3	2	1						1	1	3		2				0							1	1
1319	220	1	5	1	1	62	2	1	1	10	2	9	9	3	1	2	0	1	1	1	1	1	4		3	2	1						1	1	3		2				0							1	1
1320	220	1	6	2	1	62	2	1	1	10	2	9	9	3	1	2	0	1	1	1	1	1	4		3	2	1						1	1	3		2				0							1	1
1321	221	1	1	1	1	64	2	1	4	11	4	6	10	1	2	3	1	2	1	2	2	1	1			1		2		3			1	2			1	3			0							2	2
1322	221	1	2	1	1	64	2	1	4	11	4	6	10	1	2	3	1	2	1	2	2	1	1			1		2		3			1	2			1	3			0							2	2
1323	221	1	3	1	1	64	2	1	4	11	4	6	10	1	2	3	1	2	1	2	2	1	1			1		2		3			1	2			1	3			0							2	2
1324	221	1	4	2	1	64	2	1	4	11	4	6	10	1	2	3	1	2	1	2	2	1	1			1		2		3			1	2			1	3			0							2	2
1325	221	1	5	1	1	64	2	1	4	11	4	6	10	1	2	3	1	2	1	2	2	1	1			1		2		3			1	2			1	3			0							2	2
1326	221	1	6	1	1	64	2	1	4	11	4	6	10	1	2	3	1	2	1	2	2	1	1			1		2		3			1	2			1	3			0							2	2
1327	222	1	1	1	1	69	1	2	4	7	4	6	10	1	3	6	0	1	1	2	3	1	2	3			2			1			1	1		2		3			0							1	1
1328	222	1	2	2	1	69	1	2	4	7	4	6	10	1	3	6	0	1	1	2	3	1	2	3			2			1			1	1		2		3			0							1	1
1329	222	1	3	1	1	69	1	2	4	7	4	6	10	1	3	6	0	1	1	2	3	1	2	3			2			1			1	1		2		3			0							1	1
1330	222	1	4	2	1	69	1	2	4	7	4	6	10	1	3	6	0	1	1	2	3	1	2	3			2			1			1	1		2		3			0							1	1
1331	222	1	5	2	1	69	1	2	4	7	4	6	10	1	3	6	0	1	1	2	3	1	2	3			2			1			1	1		2		3			0							1	1
1332	222	1	6	1	1	69	1	2	4	7	4	6	10	1	3	6	0	1	1	2	3	1	2	3			2			1			1	1		2		3			0							1	1
1333	223	1	1	1	1	66	1	2	5	1	4	6	9	1	3	3	1	1	1	1	1	1	4		2			1		3			1			3	1	2			0							2	4
1334	223	1	2	2	1	66	1	2	5	1	4	6	9	1	3	3	1	1	1	1	1	1	4		2			1		3			1			3	1	2			0							2	4
1335	223	1	3	2	1	66	1	2	5	1	4	6	9	1	3	3	1	1	1	1	1	1	4		2			1		3			1			3	1	2			0							2	4
1336	223	1	4	2	1	66	1	2	5	1	4	6	9	1	3	3	1	1	1	1	1	1	4		2			1		3			1			3	1	2			0							2	4
1337	223	1	5	1	1	66	1	2	5	1	4	6	9	1	3	3	1	1	1	1	1	1	4		2			1		3			1			3	1	2			0							2	4
1338	223	1	6	1	1	66	1	2	5	1	4	6	9	1	3	3	1	1	1	1	1	1	4		2			1		3			1			3	1	2			0							2	4
1339	224	1	1	1	1	62	2	1	2	4	5	5	9	1	3	4	1	2	1	2	4	1	2	1			2	3					1		3		1	2			0							2	2
1340	224	1	2	1	1	62	2	1	2	4	5	5	9	1	3	4	1	2	1	2	4	1	2	1			2	3					1		3		1	2			0							2	2
1341	224	1	3	2	1	62	2	1	2	4	5	5	9	1	3	4	1	2	1	2	4	1	2	1			2	3					1		3		1	2			0							2	2
1342	224	1	4	2	1	62	2	1	2	4	5	5	9	1	3	4	1	2	1	2	4	1	2	1			2	3					1		3		1	2			0							2	2
1343	224	1	5	1	1	62	2	1	2	4	5	5	9	1	3	4	1	2	1	2	4	1	2	1			2	3					1		3		1	2			0							2	2
1344	224	1	6	1	1	62	2	1	2	4	5	5	9	1	3	4	1	2	1	2	4	1	2	1			2	3					1		3		1	2			0							2	2
1345	225	1	1	1	1	67	1	2	4	12	3	9	11	1	3	3	1	1	1	1	1	1	1	1	3				2				1	3	1			2			0							2	3
1346	225	1	2	2	1	67	1	2	4	12	3	9	11	1	3	3	1	1	1	1	1	1	1	1	3				2				1	3	1			2			0							2	3
1347	225	1	3	2	1	67	1	2	4	12	3	9	11	1	3	3	1	1	1	1	1	1	1	1	3				2				1	3	1			2			0							2	3
1348	225	1	4	2	1	67	1	2	4	12	3	9	11	1	3	3	1	1	1	1	1	1	1	1	3				2				1	3	1			2			0							2	3
1349	225	1	5	2	1	67	1	2	4	12	3	9	11	1	3	3	1	1	1	1	1	1	1	1	3				2				1	3	1			2			0							2	3
1350	225	1	6	1	1	67	1	2	4	12	3	9	11	1	3	3	1	1	1	1	1	1	1	1	3				2				1	3	1			2			0							2	3
1351	226	1	1	1	1	61	1	1	2	10	4	10	10	1	2	1	0	3	2	1	1	1	3	1	3	2							1	2			1				0							1	2
1352	226	1	2	1	1	61	1	1	2	10	4	10	10	1	2	1	0	3	2	1	1	1	3	1	3	2							1	2			1				0							1	2
1353	226	1	3	1	1	61	1	1	2	10	4	10	10	1	2	1	0	3	2	1	1	1	3	1	3	2							1	2			1				0							1	2
1354	226	1	4	1	1	61	1	1	2	10	4	10	10	1	2	1	0	3	2	1	1	1	3	1	3	2							1	2			1				0							1	2
1355	226	1	5	1	1	61	1	1	2	10	4	10	10	1	2	1	0	3	2	1	1	1	3	1	3	2							1	2			1				0							1	2
1356	226	1	6	2	1	61	1	1	2	10	4	10	10	1	2	1	0	3	2	1	1	1	3	1	3	2							1	2			1				0							1	2
1357	227	1	1	1	1	75	2	4	5	1	4	11	11	1	3	3	1	1	1	2	1	1	1		2	1				3			1	3			2	1			0							1	2
1358	227	1	2	1	1	75	2	4	5	1	4	11	11	1	3	3	1	1	1	2	1	1	1		2	1				3			1	3			2	1			0							1	2
1359	227	1	3	1	1	75	2	4	5	1	4	11	11	1	3	3	1	1	1	2	1	1	1		2	1				3			1	3			2	1			0							1	2
1360	227	1	4	2	1	75	2	4	5	1	4	11	11	1	3	3	1	1	1	2	1	1	1		2	1				3			1	3			2	1			0							1	2
1361	227	1	5	1	1	75	2	4	5	1	4	11	11	1	3	3	1	1	1	2	1	1	1		2	1				3			1	3			2	1			0							1	2
1362	227	1	6	1	1	75	2	4	5	1	4	11	11	1	3	3	1	1	1	2	1	1	1		2	1				3			1	3			2	1			0							1	2
1363	228	1	1	1	1	63	2	1	1	11	3	6	10	1	3	2	0	1	1	1	2	1	4			3	2			1			1	1		2		3			0							1	3
1364	228	1	2	2	1	63	2	1	1	11	3	6	10	1	3	2	0	1	1	1	2	1	4			3	2			1			1	1		2		3			0							1	3
1365	228	1	3	2	1	63	2	1	1	11	3	6	10	1	3	2	0	1	1	1	2	1	4			3	2			1			1	1		2		3			0							1	3
1366	228	1	4	2	1	63	2	1	1	11	3	6	10	1	3	2	0	1	1	1	2	1	4			3	2			1			1	1		2		3			0							1	3
1367	228	1	5	1	1	63	2	1	1	11	3	6	10	1	3	2	0	1	1	1	2	1	4			3	2			1			1	1		2		3			0							1	3
1368	228	1	6	2	1	63	2	1	1	11	3	6	10	1	3	2	0	1	1	1	2	1	4			3	2			1			1	1		2		3			0							1	3
1369	229	1	1	2	1	67	2	2	4	5	3	10	11	1	3	3	1	1	1	1	3	1	2				3	2		1			1			3	1	2			0							2	2
1370	229	1	2	2	1	67	2	2	4	5	3	10	11	1	3	3	1	1	1	1	3	1	2				3	2		1			1			3	1	2			0							2	2
1371	229	1	3	1	1	67	2	2	4	5	3	10	11	1	3	3	1	1	1	1	3	1	2				3	2		1			1			3	1	2			0							2	2
1372	229	1	4	2	1	67	2	2	4	5	3	10	11	1	3	3	1	1	1	1	3	1	2				3	2		1			1			3	1	2			0							2	2
1373	229	1	5	1	1	67	2	2	4	5	3	10	11	1	3	3	1	1	1	1	3	1	2				3	2		1			1			3	1	2			0							2	2
1374	229	1	6	2	1	67	2	2	4	5	3	10	11	1	3	3	1	1	1	1	3	1	2				3	2		1			1			3	1	2			0							2	2
1375	230	1	1	2	1	61	1	1	4	6	3	9	11	1	3	3	1	1	1	1	1	1	2	2					1	3			1		1		3	2			0							1	2
1376	230	1	2	1	1	61	1	1	4	6	3	9	11	1	3	3	1	1	1	1	1	1	2	2					1	3			1		1		3	2			0							1	2
1377	230	1	3	1	1	61	1	1	4	6	3	9	11	1	3	3	1	1	1	1	1	1	2	2					1	3			1		1		3	2			0							1	2
1378	230	1	4	2	1	61	1	1	4	6	3	9	11	1	3	3	1	1	1	1	1	1	2	2					1	3			1		1		3	2			0							1	2
1379	230	1	5	1	1	61	1	1	4	6	3	9	11	1	3	3	1	1	1	1	1	1	2	2					1	3			1		1		3	2			0							1	2
1380	230	1	6	1	1	61	1	1	4	6	3	9	11	1	3	3	1	1	1	1	1	1	2	2					1	3			1		1		3	2			0							1	2
1381	231	1	1	1	1	71	1	3	4	12	2	14	15	1	3	3	0	2	1	2	1	1	1	3		2		1					1	1	2			3			0							1	2
1382	231	1	2	2	1	71	1	3	4	12	2	14	15	1	3	3	0	2	1	2	1	1	1	3		2		1					1	1	2			3			0							1	2
1383	231	1	3	2	1	71	1	3	4	12	2	14	15	1	3	3	0	2	1	2	1	1	1	3		2		1					1	1	2			3			0							1	2
1384	231	1	4	2	1	71	1	3	4	12	2	14	15	1	3	3	0	2	1	2	1	1	1	3		2		1					1	1	2			3			0							1	2
1385	231	1	5	2	1	71	1	3	4	12	2	14	15	1	3	3	0	2	1	2	1	1	1	3		2		1					1	1	2			3			0							1	2
1386	231	1	6	2	1	71	1	3	4	12	2	14	15	1	3	3	0	2	1	2	1	1	1	3		2		1					1	1	2			3			0							1	2
1387	232	1	1	1	1	71	2	3	1	9	4	6	10	1	3	5	0	2	1	1	2	1	3		2			3		1			1	3			1	2			0							1	2
1388	232	1	2	2	1	71	2	3	1	9	4	6	10	1	3	5	0	2	1	1	2	1	3		2			3		1			1	3			1	2			0							1	2
1389	232	1	3	2	1	71	2	3	1	9	4	6	10	1	3	5	0	2	1	1	2	1	3		2			3		1			1	3			1	2			0							1	2
1390	232	1	4	2	1	71	2	3	1	9	4	6	10	1	3	5	0	2	1	1	2	1	3		2			3		1			1	3			1	2			0							1	2
1391	232	1	5	2	1	71	2	3	1	9	4	6	10	1	3	5	0	2	1	1	2	1	3		2			3		1			1	3			1	2			0							1	2
1392	232	1	6	2	1	71	2	3	1	9	4	6	10	1	3	5	0	2	1	1	2	1	3		2			3		1			1	3			1	2			0							1	2
1393	233	1	1	1	1	64	1	1	4	10	2	12	12	1	3	5	1	2	1	2	2	2	1			3		1		2			1	3	2		1				0							1	2
1394	233	1	2	1	1	64	1	1	4	10	2	12	12	1	3	5	1	2	1	2	2	2	1			3		1		2			1	3	2		1				0							1	2
1395	233	1	3	1	1	64	1	1	4	10	2	12	12	1	3	5	1	2	1	2	2	2	1			3		1		2			1	3	2		1				0							1	2
1396	233	1	4	2	1	64	1	1	4	10	2	12	12	1	3	5	1	2	1	2	2	2	1			3		1		2			1	3	2		1				0							1	2
1397	233	1	5	2	1	64	1	1	4	10	2	12	12	1	3	5	1	2	1	2	2	2	1			3		1		2			1	3	2		1				0							1	2
1398	233	1	6	1	1	64	1	1	4	10	2	12	12	1	3	5	1	2	1	2	2	2	1			3		1		2			1	3	2		1				0							1	2
1399	234	1	1	2	1	64	2	1	4	9	2	10	11	1	3	3	0	2	1	2	2	1	1		3	1		2					1		3	1		2			0							2	2
1400	234	1	2	1	1	64	2	1	4	9	2	10	11	1	3	3	0	2	1	2	2	1	1		3	1		2					1		3	1		2			0							2	2
1401	234	1	3	1	1	64	2	1	4	9	2	10	11	1	3	3	0	2	1	2	2	1	1		3	1		2					1		3	1		2			0							2	2
1402	234	1	4	1	1	64	2	1	4	9	2	10	11	1	3	3	0	2	1	2	2	1	1		3	1		2					1		3	1		2			0							2	2
1403	234	1	5	1	1	64	2	1	4	9	2	10	11	1	3	3	0	2	1	2	2	1	1		3	1		2					1		3	1		2			0							2	2
1404	234	1	6	1	1	64	2	1	4	9	2	10	11	1	3	3	0	2	1	2	2	1	1		3	1		2					1		3	1		2			0							2	2
1405	235	1	1	2	1	66	2	2	4	12	3	5	5	3	1	2	1	2	1	1	3	1	2		1		2			3			1			3	1	2			0							2	3
1406	235	1	2	2	1	66	2	2	4	12	3	5	5	3	1	2	1	2	1	1	3	1	2		1		2			3			1			3	1	2			0							2	3
1407	235	1	3	2	1	66	2	2	4	12	3	5	5	3	1	2	1	2	1	1	3	1	2		1		2			3			1			3	1	2			0							2	3
1408	235	1	4	2	1	66	2	2	4	12	3	5	5	3	1	2	1	2	1	1	3	1	2		1		2			3			1			3	1	2			0							2	3
1409	235	1	5	2	1	66	2	2	4	12	3	5	5	3	1	2	1	2	1	1	3	1	2		1		2			3			1			3	1	2			0							2	3
1410	235	1	6	1	1	66	2	2	4	12	3	5	5	3	1	2	1	2	1	1	3	1	2		1		2			3			1			3	1	2			0							2	3
1411	236	1	1	1	1	67	1	2	2	11	5	5	8	1	3	3	0	1	1	1	1	1	2	1	3			2					1			3	1	2			0							2	1
1412	236	1	2	2	1	67	1	2	2	11	5	5	8	1	3	3	0	1	1	1	1	1	2	1	3			2					1			3	1	2			0							2	1
1413	236	1	3	2	1	67	1	2	2	11	5	5	8	1	3	3	0	1	1	1	1	1	2	1	3			2					1			3	1	2			0							2	1
1414	236	1	4	1	1	67	1	2	2	11	5	5	8	1	3	3	0	1	1	1	1	1	2	1	3			2					1			3	1	2			0							2	1
1415	236	1	5	1	1	67	1	2	2	11	5	5	8	1	3	3	0	1	1	1	1	1	2	1	3			2					1			3	1	2			0							2	1
1416	236	1	6	1	1	67	1	2	2	11	5	5	8	1	3	3	0	1	1	1	1	1	2	1	3			2					1			3	1	2			0							2	1
1417	237	1	1	1	1	65	2	2	4	11	4	7	7	3	1	1	0	1	4	1	4	4	1			3		2		1			1		1		2	3			0							1	2
1418	237	1	2	1	1	65	2	2	4	11	4	7	7	3	1	1	0	1	4	1	4	4	1			3		2		1			1		1		2	3			0							1	2
1419	237	1	3	1	1	65	2	2	4	11	4	7	7	3	1	1	0	1	4	1	4	4	1			3		2		1			1		1		2	3			0							1	2
1420	237	1	4	2	1	65	2	2	4	11	4	7	7	3	1	1	0	1	4	1	4	4	1			3		2		1			1		1		2	3			0							1	2
1421	237	1	5	1	1	65	2	2	4	11	4	7	7	3	1	1	0	1	4	1	4	4	1			3		2		1			1		1		2	3			0							1	2
1422	237	1	6	2	1	65	2	2	4	11	4	7	7	3	1	1	0	1	4	1	4	4	1			3		2		1			1		1		2	3			0							1	2
1423	238	1	1	1	1	73	2	3	1	3	2	14	15	1	3	5	1	1	1	2	1	1	2		3	1	2						1	3	2		1				0							1	1
1424	238	1	2	2	1	73	2	3	1	3	2	14	15	1	3	5	1	1	1	2	1	1	2		3	1	2						1	3	2		1				0							1	1
1425	238	1	3	1	1	73	2	3	1	3	2	14	15	1	3	5	1	1	1	2	1	1	2		3	1	2						1	3	2		1				0							1	1
1426	238	1	4	2	1	73	2	3	1	3	2	14	15	1	3	5	1	1	1	2	1	1	2		3	1	2						1	3	2		1				0							1	1
1427	238	1	5	2	1	73	2	3	1	3	2	14	15	1	3	5	1	1	1	2	1	1	2		3	1	2						1	3	2		1				0							1	1
1428	238	1	6	1	1	73	2	3	1	3	2	14	15	1	3	5	1	1	1	2	1	1	2		3	1	2						1	3	2		1				0							1	1
1429	239	1	1	1	1	65	1	2	2	1	4	8	11	1	3	4	1	4	1	2	4	1	3	2	3					1			1	2	3			1			0							2	2
1430	239	1	2	1	1	65	1	2	2	1	4	8	11	1	3	4	1	4	1	2	4	1	3	2	3					1			1	2	3			1			0							2	2
1431	239	1	3	1	1	65	1	2	2	1	4	8	11	1	3	4	1	4	1	2	4	1	3	2	3					1			1	2	3			1			0							2	2
1432	239	1	4	2	1	65	1	2	2	1	4	8	11	1	3	4	1	4	1	2	4	1	3	2	3					1			1	2	3			1			0							2	2
1433	239	1	5	1	1	65	1	2	2	1	4	8	11	1	3	4	1	4	1	2	4	1	3	2	3					1			1	2	3			1			0							2	2
1434	239	1	6	1	1	65	1	2	2	1	4	8	11	1	3	4	1	4	1	2	4	1	3	2	3					1			1	2	3			1			0							2	2
1435	240	1	1	2	1	66	1	2	4	12	5	6	6	1	3	3	1	4	1	4	4	1	2			2	3			1			1							1	0							1	4
1436	240	1	2	1	1	66	1	2	4	12	5	6	6	1	3	3	1	4	1	4	4	1	2			2	3			1			1							1	0							1	4
1437	240	1	3	2	1	66	1	2	4	12	5	6	6	1	3	3	1	4	1	4	4	1	2			2	3			1			1							1	0							1	4
1438	240	1	4	2	1	66	1	2	4	12	5	6	6	1	3	3	1	4	1	4	4	1	2			2	3			1			1							1	0							1	4
1439	240	1	5	1	1	66	1	2	4	12	5	6	6	1	3	3	1	4	1	4	4	1	2			2	3			1			1							1	0							1	4
1440	240	1	6	1	1	66	1	2	4	12	5	6	6	1	3	3	1	4	1	4	4	1	2			2	3			1			1							1	0							1	4
1441	241	1	1	1	1	67	1	2	4	12	4	5	5	3	1	1	0	2	1	1	2	1	1		1		3	2					1	2	1			3			0							1	2
1442	241	1	2	2	1	67	1	2	4	12	4	5	5	3	1	1	0	2	1	1	2	1	1		1		3	2					1	2	1			3			0							1	2
1443	241	1	3	2	1	67	1	2	4	12	4	5	5	3	1	1	0	2	1	1	2	1	1		1		3	2					1	2	1			3			0							1	2
1444	241	1	4	2	1	67	1	2	4	12	4	5	5	3	1	1	0	2	1	1	2	1	1		1		3	2					1	2	1			3			0							1	2
1445	241	1	5	1	1	67	1	2	4	12	4	5	5	3	1	1	0	2	1	1	2	1	1		1		3	2					1	2	1			3			0							1	2
1446	241	1	6	2	1	67	1	2	4	12	4	5	5	3	1	1	0	2	1	1	2	1	1		1		3	2					1	2	1			3			0							1	2
1447	242	1	1	1	1	64	1	1	2	10	3	6	9	1	3	3	1	1	1	1	1	1	2		1	2	3						1	3	2		1				0							1	2
1448	242	1	2	1	1	64	1	1	2	10	3	6	9	1	3	3	1	1	1	1	1	1	2		1	2	3						1	3	2		1				0							1	2
1449	242	1	3	1	1	64	1	1	2	10	3	6	9	1	3	3	1	1	1	1	1	1	2		1	2	3						1	3	2		1				0							1	2
1450	242	1	4	2	1	64	1	1	2	10	3	6	9	1	3	3	1	1	1	1	1	1	2		1	2	3						1	3	2		1				0							1	2
1451	242	1	5	1	1	64	1	1	2	10	3	6	9	1	3	3	1	1	1	1	1	1	2		1	2	3						1	3	2		1				0							1	2
1452	242	1	6	2	1	64	1	1	2	10	3	6	9	1	3	3	1	1	1	1	1	1	2		1	2	3						1	3	2		1				0							1	2
1453	243	1	1	1	1	76	1	4	2	10	3	7	9	1	3	1	0	1	1	1	1	1	4			2	1	3					1	3			2	1			0							1	1
1454	243	1	2	2	1	76	1	4	2	10	3	7	9	1	3	1	0	1	1	1	1	1	4			2	1	3					1	3			2	1			0							1	1
1455	243	1	3	2	1	76	1	4	2	10	3	7	9	1	3	1	0	1	1	1	1	1	4			2	1	3					1	3			2	1			0							1	1
1456	243	1	4	2	1	76	1	4	2	10	3	7	9	1	3	1	0	1	1	1	1	1	4			2	1	3					1	3			2	1			0							1	1
1457	243	1	5	1	1	76	1	4	2	10	3	7	9	1	3	1	0	1	1	1	1	1	4			2	1	3					1	3			2	1			0							1	1
1458	243	1	6	2	1	76	1	4	2	10	3	7	9	1	3	1	0	1	1	1	1	1	4			2	1	3					1	3			2	1			0							1	1
1459	244	1	1	1	1	71	2	3	2	1	2	10	11	1	3	5	1	1	1	1	1	1	1									1	1							1	0							2	4
1460	244	1	2	2	1	71	2	3	2	1	2	10	11	1	3	5	1	1	1	1	1	1	1									1	1							1	0							2	4
1461	244	1	3	1	1	71	2	3	2	1	2	10	11	1	3	5	1	1	1	1	1	1	1									1	1							1	0							2	4
1462	244	1	4	2	1	71	2	3	2	1	2	10	11	1	3	5	1	1	1	1	1	1	1									1	1							1	0							2	4
1463	244	1	5	1	1	71	2	3	2	1	2	10	11	1	3	5	1	1	1	1	1	1	1									1	1							1	0							2	4
1464	244	1	6	1	1	71	2	3	2	1	2	10	11	1	3	5	1	1	1	1	1	1	1									1	1							1	0							2	4
1465	245	1	1	1	1	64	1	1	2	2	4	7	7	3	1	2	0	2	1	1	1	1	1			1		3		2			1	2	3		1				0							1	3
1466	245	1	2	2	1	64	1	1	2	2	4	7	7	3	1	2	0	2	1	1	1	1	1			1		3		2			1	2	3		1				0							1	3
1467	245	1	3	2	1	64	1	1	2	2	4	7	7	3	1	2	0	2	1	1	1	1	1			1		3		2			1	2	3		1				0							1	3
1468	245	1	4	2	1	64	1	1	2	2	4	7	7	3	1	2	0	2	1	1	1	1	1			1		3		2			1	2	3		1				0							1	3
1469	245	1	5	1	1	64	1	1	2	2	4	7	7	3	1	2	0	2	1	1	1	1	1			1		3		2			1	2	3		1				0							1	3
1470	245	1	6	2	1	64	1	1	2	2	4	7	7	3	1	2	0	2	1	1	1	1	1			1		3		2			1	2	3		1				0							1	3
1471	246	1	1	1	1	68	1	2	1	2	2	9	9	1	3	3	1	2	1	2	4	1	1		1		3			2			1	1		2		3			0							2	1
1472	246	1	2	1	1	68	1	2	1	2	2	9	9	1	3	3	1	2	1	2	4	1	1		1		3			2			1	1		2		3			0							2	1
1473	246	1	3	1	1	68	1	2	1	2	2	9	9	1	3	3	1	2	1	2	4	1	1		1		3			2			1	1		2		3			0							2	1
1474	246	1	4	2	1	68	1	2	1	2	2	9	9	1	3	3	1	2	1	2	4	1	1		1		3			2			1	1		2		3			0							2	1
1475	246	1	5	1	1	68	1	2	1	2	2	9	9	1	3	3	1	2	1	2	4	1	1		1		3			2			1	1		2		3			0							2	1
1476	246	1	6	1	1	68	1	2	1	2	2	9	9	1	3	3	1	2	1	2	4	1	1		1		3			2			1	1		2		3			0							2	1
1477	247	1	1	1	1	65	2	2	2	8	4	5	5	3	5	3	1	1	1	1	1	1	2			1	3	2					1	3		1	2				0							1	2
1478	247	1	2	2	1	65	2	2	2	8	4	5	5	3	5	3	1	1	1	1	1	1	2			1	3	2					1	3		1	2				0							1	2
1479	247	1	3	2	1	65	2	2	2	8	4	5	5	3	5	3	1	1	1	1	1	1	2			1	3	2					1	3		1	2				0							1	2
1480	247	1	4	2	1	65	2	2	2	8	4	5	5	3	5	3	1	1	1	1	1	1	2			1	3	2					1	3		1	2				0							1	2
1481	247	1	5	1	1	65	2	2	2	8	4	5	5	3	5	3	1	1	1	1	1	1	2			1	3	2					1	3		1	2				0							1	2
1482	247	1	6	2	1	65	2	2	2	8	4	5	5	3	5	3	1	1	1	1	1	1	2			1	3	2					1	3		1	2				0							1	2
1483	248	1	1	1	1	70	2	3	2	12	2	8	11	1	3	3	0	1	1	1	1	1	1			2	3	1					1			2	1	3			0							2	2
1484	248	1	2	2	1	70	2	3	2	12	2	8	11	1	3	3	0	1	1	1	1	1	1			2	3	1					1			2	1	3			0							2	2
1485	248	1	3	1	1	70	2	3	2	12	2	8	11	1	3	3	0	1	1	1	1	1	1			2	3	1					1			2	1	3			0							2	2
1486	248	1	4	2	1	70	2	3	2	12	2	8	11	1	3	3	0	1	1	1	1	1	1			2	3	1					1			2	1	3			0							2	2
1487	248	1	5	1	1	70	2	3	2	12	2	8	11	1	3	3	0	1	1	1	1	1	1			2	3	1					1			2	1	3			0							2	2
1488	248	1	6	1	1	70	2	3	2	12	2	8	11	1	3	3	0	1	1	1	1	1	1			2	3	1					1			2	1	3			0							2	2
1489	249	1	1	1	1	80	1	5	5	1	2	9	11	1	3	3	1	1	1	1	3	1	2		1		3			2			1		1	3		2			0							2	2
1490	249	1	2	1	1	80	1	5	5	1	2	9	11	1	3	3	1	1	1	1	3	1	2		1		3			2			1		1	3		2			0							2	2
1491	249	1	3	1	1	80	1	5	5	1	2	9	11	1	3	3	1	1	1	1	3	1	2		1		3			2			1		1	3		2			0							2	2
1492	249	1	4	2	1	80	1	5	5	1	2	9	11	1	3	3	1	1	1	1	3	1	2		1		3			2			1		1	3		2			0							2	2
1493	249	1	5	2	1	80	1	5	5	1	2	9	11	1	3	3	1	1	1	1	3	1	2		1		3			2			1		1	3		2			0							2	2
1494	249	1	6	2	1	80	1	5	5	1	2	9	11	1	3	3	1	1	1	1	3	1	2		1		3			2			1		1	3		2			0							2	2
1495	250	1	1	1	1	70	1	3	1	2	2	9	10	1	3	4	1	2	1	2	2	1	1		3	2		1					1	1	2			3			0							1	2
1496	250	1	2	1	1	70	1	3	1	2	2	9	10	1	3	4	1	2	1	2	2	1	1		3	2		1					1	1	2			3			0							1	2
1497	250	1	3	2	1	70	1	3	1	2	2	9	10	1	3	4	1	2	1	2	2	1	1		3	2		1					1	1	2			3			0							1	2
1498	250	1	4	2	1	70	1	3	1	2	2	9	10	1	3	4	1	2	1	2	2	1	1		3	2		1					1	1	2			3			0							1	2
1499	250	1	5	1	1	70	1	3	1	2	2	9	10	1	3	4	1	2	1	2	2	1	1		3	2		1					1	1	2			3			0							1	2
1500	250	1	6	2	1	70	1	3	1	2	2	9	10	1	3	4	1	2	1	2	2	1	1		3	2		1					1	1	2			3			0							1	2
1501	251	1	1	1	1	64	2	1	2	11	6	6	2	3	5	3	1	1	1	1	2	1	1		1	2				3			1	2	3		1				0							1	2
1502	251	1	2	1	1	64	2	1	2	11	6	6	2	3	5	3	1	1	1	1	2	1	1		1	2				3			1	2	3		1				0							1	2
1503	251	1	3	1	1	64	2	1	2	11	6	6	2	3	5	3	1	1	1	1	2	1	1		1	2				3			1	2	3		1				0							1	2
1504	251	1	4	2	1	64	2	1	2	11	6	6	2	3	5	3	1	1	1	1	2	1	1		1	2				3			1	2	3		1				0							1	2
1505	251	1	5	1	1	64	2	1	2	11	6	6	2	3	5	3	1	1	1	1	2	1	1		1	2				3			1	2	3		1				0							1	2
1506	251	1	6	1	1	64	2	1	2	11	6	6	2	3	5	3	1	1	1	1	2	1	1		1	2				3			1	2	3		1				0							1	2
1507	252	1	7	1	1	63	2	1	2	9	3	7	9	1	3	3	0	2	1	2	1	1	1			3			2	1			2	3			2	1			0							2	2
1508	252	1	8	2	1	63	2	1	2	9	3	7	9	1	3	3	0	2	1	2	1	1	1			3			2	1			2	3			2	1			0							2	2
1509	252	1	9	2	1	63	2	1	2	9	3	7	9	1	3	3	0	2	1	2	1	1	1			3			2	1			2	3			2	1			0							2	2
1510	252	1	10	1	1	63	2	1	2	9	3	7	9	1	3	3	0	2	1	2	1	1	1			3			2	1			2	3			2	1			0							2	2
1511	252	1	11	2	1	63	2	1	2	9	3	7	9	1	3	3	0	2	1	2	1	1	1			3			2	1			2	3			2	1			0							2	2
1512	252	1	12	2	1	63	2	1	2	9	3	7	9	1	3	3	0	2	1	2	1	1	1			3			2	1			2	3			2	1			0							2	2
1513	253	1	1	1	1	68	1	2	4	9	3	8	8	2	3	3	0	1	1	2	3	1	2		2	3	1						1	1		2		3			0							1	2
1514	253	1	2	1	1	68	1	2	4	9	3	8	8	2	3	3	0	1	1	2	3	1	2		2	3	1						1	1		2		3			0							1	2
1515	253	1	3	1	1	68	1	2	4	9	3	8	8	2	3	3	0	1	1	2	3	1	2		2	3	1						1	1		2		3			0							1	2
1516	253	1	4	2	1	68	1	2	4	9	3	8	8	2	3	3	0	1	1	2	3	1	2		2	3	1						1	1		2		3			0							1	2
1517	253	1	5	1	1	68	1	2	4	9	3	8	8	2	3	3	0	1	1	2	3	1	2		2	3	1						1	1		2		3			0							1	2
1518	253	1	6	1	1	68	1	2	4	9	3	8	8	2	3	3	0	1	1	2	3	1	2		2	3	1						1	1		2		3			0							1	2
1519	254	1	1	1	1	68	1	2	3	6	3	8	8	3	5	3	0	1	1	2	2	1	3			2		3		1			1	3			1	2			0							1	2
1520	254	1	2	1	1	68	1	2	3	6	3	8	8	3	5	3	0	1	1	2	2	1	3			2		3		1			1	3			1	2			0							1	2
1521	254	1	3	2	1	68	1	2	3	6	3	8	8	3	5	3	0	1	1	2	2	1	3			2		3		1			1	3			1	2			0							1	2
1522	254	1	4	1	1	68	1	2	3	6	3	8	8	3	5	3	0	1	1	2	2	1	3			2		3		1			1	3			1	2			0							1	2
1523	254	1	5	1	1	68	1	2	3	6	3	8	8	3	5	3	0	1	1	2	2	1	3			2		3		1			1	3			1	2			0							1	2
1524	254	1	6	2	1	68	1	2	3	6	3	8	8	3	5	3	0	1	1	2	2	1	3			2		3		1			1	3			1	2			0							1	2
1525	255	1	1	1	1	64	2	1	5	1	3	14	15	1	3	3	0	4	1	2	2	1	3		3			1		2			1	2		3	1				0							1	4
1526	255	1	2	2	1	64	2	1	5	1	3	14	15	1	3	3	0	4	1	2	2	1	3		3			1		2			1	2		3	1				0							1	4
1527	255	1	3	1	1	64	2	1	5	1	3	14	15	1	3	3	0	4	1	2	2	1	3		3			1		2			1	2		3	1				0							1	4
1528	255	1	4	2	1	64	2	1	5	1	3	14	15	1	3	3	0	4	1	2	2	1	3		3			1		2			1	2		3	1				0							1	4
1529	255	1	5	1	1	64	2	1	5	1	3	14	15	1	3	3	0	4	1	2	2	1	3		3			1		2			1	2		3	1				0							1	4
1530	255	1	6	1	1	64	2	1	5	1	3	14	15	1	3	3	0	4	1	2	2	1	3		3			1		2			1	2		3	1				0							1	4
1531	256	1	1	1	1	66	1	2	4	12	5	8	10	1	3	2	0	1	4	3	3	1	2	3	1					2			1	1		2		3			0							2	4
1532	256	1	2	1	1	66	1	2	4	12	5	8	10	1	3	2	0	1	4	3	3	1	2	3	1					2			1	1		2		3			0							2	4
1533	256	1	3	1	1	66	1	2	4	12	5	8	10	1	3	2	0	1	4	3	3	1	2	3	1					2			1	1		2		3			0							2	4
1534	256	1	4	2	1	66	1	2	4	12	5	8	10	1	3	2	0	1	4	3	3	1	2	3	1					2			1	1		2		3			0							2	4
1535	256	1	5	1	1	66	1	2	4	12	5	8	10	1	3	2	0	1	4	3	3	1	2	3	1					2			1	1		2		3			0							2	4
1536	256	1	6	2	1	66	1	2	4	12	5	8	10	1	3	2	0	1	4	3	3	1	2	3	1					2			1	1		2		3			0							2	4
1537	257	1	1	1	1	68	2	2	4	12	3	7	7	3	1	3	1	1	1	1	1	1	1			1		3		2			1							1	0							1	2
1538	257	1	2	1	1	68	2	2	4	12	3	7	7	3	1	3	1	1	1	1	1	1	1			1		3		2			1							1	0							1	2
1539	257	1	3	2	1	68	2	2	4	12	3	7	7	3	1	3	1	1	1	1	1	1	1			1		3		2			1							1	0							1	2
1540	257	1	4	2	1	68	2	2	4	12	3	7	7	3	1	3	1	1	1	1	1	1	1			1		3		2			1							1	0							1	2
1541	257	1	5	1	1	68	2	2	4	12	3	7	7	3	1	3	1	1	1	1	1	1	1			1		3		2			1							1	0							1	2
1542	257	1	6	2	1	68	2	2	4	12	3	7	7	3	1	3	1	1	1	1	1	1	1			1		3		2			1							1	0							1	2
1543	258	1	1	1	1	61	1	1	1	5	3	8	10	1	3	4	1	2	1	1	2	1	1		3	1		2					1	1	3			2			0							2	1
1544	258	1	2	1	1	61	1	1	1	5	3	8	10	1	3	4	1	2	1	1	2	1	1		3	1		2					1	1	3			2			0							2	1
1545	258	1	3	1	1	61	1	1	1	5	3	8	10	1	3	4	1	2	1	1	2	1	1		3	1		2					1	1	3			2			0							2	1
1546	258	1	4	1	1	61	1	1	1	5	3	8	10	1	3	4	1	2	1	1	2	1	1		3	1		2					1	1	3			2			0							2	1
1547	258	1	5	1	1	61	1	1	1	5	3	8	10	1	3	4	1	2	1	1	2	1	1		3	1		2					1	1	3			2			0							2	1
1548	258	1	6	2	1	61	1	1	1	5	3	8	10	1	3	4	1	2	1	1	2	1	1		3	1		2					1	1	3			2			0							2	1
1549	259	1	1	1	1	61	2	1	4	3	4	1	8	1	3	4	1	1	1	2	2	1	1		2	1	3						1	2			1	3			0							2	2
1550	259	1	2	1	1	61	2	1	4	3	4	1	8	1	3	4	1	1	1	2	2	1	1		2	1	3						1	2			1	3			0							2	2
1551	259	1	3	1	1	61	2	1	4	3	4	1	8	1	3	4	1	1	1	2	2	1	1		2	1	3						1	2			1	3			0							2	2
1552	259	1	4	2	1	61	2	1	4	3	4	1	8	1	3	4	1	1	1	2	2	1	1		2	1	3						1	2			1	3			0							2	2
1553	259	1	5	1	1	61	2	1	4	3	4	1	8	1	3	4	1	1	1	2	2	1	1		2	1	3						1	2			1	3			0							2	2
1554	259	1	6	1	1	61	2	1	4	3	4	1	8	1	3	4	1	1	1	2	2	1	1		2	1	3						1	2			1	3			0							2	2
1555	260	1	1	1	1	69	2	2	2	1	3	6	6	3	1	4	1	1	4	1	1	1	1			1	3	2					1			2	1	3			0							1	2
1556	260	1	2	1	1	69	2	2	2	1	3	6	6	3	1	4	1	1	4	1	1	1	1			1	3	2					1			2	1	3			0							1	2
1557	260	1	3	1	1	69	2	2	2	1	3	6	6	3	1	4	1	1	4	1	1	1	1			1	3	2					1			2	1	3			0							1	2
1558	260	1	4	2	1	69	2	2	2	1	3	6	6	3	1	4	1	1	4	1	1	1	1			1	3	2					1			2	1	3			0							1	2
1559	260	1	5	1	1	69	2	2	2	1	3	6	6	3	1	4	1	1	4	1	1	1	1			1	3	2					1			2	1	3			0							1	2
1560	260	1	6	1	1	69	2	2	2	1	3	6	6	3	1	4	1	1	4	1	1	1	1			1	3	2					1			2	1	3			0							1	2
1561	261	1	1	1	1	69	1	2	2	5	4	8	11	1	3	3	0	2	1	2	2	1	2				3	2	1				1	2	1						0							2	2
1562	261	1	2	1	1	69	1	2	2	5	4	8	11	1	3	3	0	2	1	2	2	1	2				3	2	1				1	2	1						0							2	2
1563	261	1	3	1	1	69	1	2	2	5	4	8	11	1	3	3	0	2	1	2	2	1	2				3	2	1				1	2	1						0							2	2
1564	261	1	4	2	1	69	1	2	2	5	4	8	11	1	3	3	0	2	1	2	2	1	2				3	2	1				1	2	1						0							2	2
1565	261	1	5	1	1	69	1	2	2	5	4	8	11	1	3	3	0	2	1	2	2	1	2				3	2	1				1	2	1						0							2	2
1566	261	1	6	1	1	69	1	2	2	5	4	8	11	1	3	3	0	2	1	2	2	1	2				3	2	1				1	2	1						0							2	2
1567	262	1	1	2	1	62	2	1	1	9	4	7	9	1	3	3	1	1	1	3	1	1	4		3	2	1						2	3			1	2			1	1	0	1	0	0		1	2
1568	262	1	2	1	1	62	2	1	1	9	4	7	9	1	3	3	1	1	1	3	1	1	4		3	2	1						2	3			1	2			1	1	0	1	0	0		1	2
1569	262	1	3	2	1	62	2	1	1	9	4	7	9	1	3	3	1	1	1	3	1	1	4		3	2	1						2	3			1	2			1	1	0	1	0	0		1	2
1570	262	1	4	2	1	62	2	1	1	9	4	7	9	1	3	3	1	1	1	3	1	1	4		3	2	1						2	3			1	2			1	1	0	1	0	0		1	2
1571	262	1	5	2	1	62	2	1	1	9	4	7	9	1	3	3	1	1	1	3	1	1	4		3	2	1						2	3			1	2			1	1	0	1	0	0		1	2
1572	262	1	6	1	1	62	2	1	1	9	4	7	9	1	3	3	1	1	1	3	1	1	4		3	2	1						2	3			1	2			1	1	0	1	0	0		1	2
1573	263	1	1	2	1	70	2	3	1	4	4	7	10	1	3	2	1	2	1	3	2	1	1			1			3	2			2			3	1	2			0							2	1
1574	263	1	2	2	1	70	2	3	1	4	4	7	10	1	3	2	1	2	1	3	2	1	1			1			3	2			2			3	1	2			0							2	1
1575	263	1	3	2	1	70	2	3	1	4	4	7	10	1	3	2	1	2	1	3	2	1	1			1			3	2			2			3	1	2			0							2	1
1576	263	1	4	2	1	70	2	3	1	4	4	7	10	1	3	2	1	2	1	3	2	1	1			1			3	2			2			3	1	2			0							2	1
1577	263	1	5	2	1	70	2	3	1	4	4	7	10	1	3	2	1	2	1	3	2	1	1			1			3	2			2			3	1	2			0							2	1
1578	263	1	6	1	1	70	2	3	1	4	4	7	10	1	3	2	1	2	1	3	2	1	1			1			3	2			2			3	1	2			0							2	1
1579	264	1	13	2	1	61	2	1	5	1	2	11	11	3	5	2	1	2	3	2	2	1	1				2	1		3			2	3	1			2			0							2	2
1580	264	1	14	2	1	61	2	1	5	1	2	11	11	3	5	2	1	2	3	2	2	1	1				2	1		3			2	3	1			2			0							2	2
1581	264	1	15	1	1	61	2	1	5	1	2	11	11	3	5	2	1	2	3	2	2	1	1				2	1		3			2	3	1			2			0							2	2
1582	264	1	16	1	1	61	2	1	5	1	2	11	11	3	5	2	1	2	3	2	2	1	1				2	1		3			2	3	1			2			0							2	2
1583	264	1	17	1	1	61	2	1	5	1	2	11	11	3	5	2	1	2	3	2	2	1	1				2	1		3			2	3	1			2			0							2	2
1584	264	1	18	1	1	61	2	1	5	1	2	11	11	3	5	2	1	2	3	2	2	1	1				2	1		3			2	3	1			2			0							2	2
1585	265	1	1	1	1	65	2	2	4	9	6	11	11	1	3	2	0	1	1	1	1	1	4				1		2	3			1	3			1	2			0							1	4
1586	265	1	2	2	1	65	2	2	4	9	6	11	11	1	3	2	0	1	1	1	1	1	4				1		2	3			1	3			1	2			0							1	4
1587	265	1	3	1	1	65	2	2	4	9	6	11	11	1	3	2	0	1	1	1	1	1	4				1		2	3			1	3			1	2			0							1	4
1588	265	1	4	2	1	65	2	2	4	9	6	11	11	1	3	2	0	1	1	1	1	1	4				1		2	3			1	3			1	2			0							1	4
1589	265	1	5	2	1	65	2	2	4	9	6	11	11	1	3	2	0	1	1	1	1	1	4				1		2	3			1	3			1	2			0							1	4
1590	265	1	6	1	1	65	2	2	4	9	6	11	11	1	3	2	0	1	1	1	1	1	4				1		2	3			1	3			1	2			0							1	4
1591	266	1	1	1	1	76	2	4	2	11	5	5	8	1	2	4	1	2	1	1	2	1	1	2		1	3						2	2		3		1			0							1	4
1592	266	1	2	2	1	76	2	4	2	11	5	5	8	1	2	4	1	2	1	1	2	1	1	2		1	3						2	2		3		1			0							1	4
1593	266	1	3	2	1	76	2	4	2	11	5	5	8	1	2	4	1	2	1	1	2	1	1	2		1	3						2	2		3		1			0							1	4
1594	266	1	4	2	1	76	2	4	2	11	5	5	8	1	2	4	1	2	1	1	2	1	1	2		1	3						2	2		3		1			0							1	4
1595	266	1	5	2	1	76	2	4	2	11	5	5	8	1	2	4	1	2	1	1	2	1	1	2		1	3						2	2		3		1			0							1	4
1596	266	1	6	1	1	76	2	4	2	11	5	5	8	1	2	4	1	2	1	1	2	1	1	2		1	3						2	2		3		1			0							1	4
1597	267	1	1	1	1	69	1	2	4	4	5	8	8	1	3	3	1	1	1	1	1	1	3		2	3	1						2	2		3		1			0							1	2
1598	267	1	2	2	1	69	1	2	4	4	5	8	8	1	3	3	1	1	1	1	1	1	3		2	3	1						2	2		3		1			0							1	2
1599	267	1	3	2	1	69	1	2	4	4	5	8	8	1	3	3	1	1	1	1	1	1	3		2	3	1						2	2		3		1			0							1	2
1600	267	1	4	2	1	69	1	2	4	4	5	8	8	1	3	3	1	1	1	1	1	1	3		2	3	1						2	2		3		1			0							1	2
1601	267	1	5	1	1	69	1	2	4	4	5	8	8	1	3	3	1	1	1	1	1	1	3		2	3	1						2	2		3		1			0							1	2
1602	267	1	6	2	1	69	1	2	4	4	5	8	8	1	3	3	1	1	1	1	1	1	3		2	3	1						2	2		3		1			0							1	2
1603	268	1	1	2	1	64	2	1	4	4	4	3	3	3	5	4	1	4	1	1	1	1	2		2	1				3			2			3	1	2			0							2	4
1604	268	1	2	1	1	64	2	1	4	4	4	3	3	3	5	4	1	4	1	1	1	1	2		2	1				3			2			3	1	2			0							2	4
1605	268	1	3	2	1	64	2	1	4	4	4	3	3	3	5	4	1	4	1	1	1	1	2		2	1				3			2			3	1	2			0							2	4
1606	268	1	4	2	1	64	2	1	4	4	4	3	3	3	5	4	1	4	1	1	1	1	2		2	1				3			2			3	1	2			0							2	4
1607	268	1	5	1	1	64	2	1	4	4	4	3	3	3	5	4	1	4	1	1	1	1	2		2	1				3			2			3	1	2			0							2	4
1608	268	1	6	2	1	64	2	1	4	4	4	3	3	3	5	4	1	4	1	1	1	1	2		2	1				3			2			3	1	2			0							2	4
1609	269	1	13	2	1	72	1	3	5	1	2	4	4	3	5	3	1	2	1	2	2	1	3			2		1		3			2		2		1	3			0							2	4
1610	269	1	14	1	1	72	1	3	5	1	2	4	4	3	5	3	1	2	1	2	2	1	3			2		1		3			2		2		1	3			0							2	4
1611	269	1	15	2	1	72	1	3	5	1	2	4	4	3	5	3	1	2	1	2	2	1	3			2		1		3			2		2		1	3			0							2	4
1612	269	1	16	2	1	72	1	3	5	1	2	4	4	3	5	3	1	2	1	2	2	1	3			2		1		3			2		2		1	3			0							2	4
1613	269	1	17	1	1	72	1	3	5	1	2	4	4	3	5	3	1	2	1	2	2	1	3			2		1		3			2		2		1	3			0							2	4
1614	269	1	18	1	1	72	1	3	5	1	2	4	4	3	5	3	1	2	1	2	2	1	3			2		1		3			2		2		1	3			0							2	4
1615	270	1	1	1	1	65	1	2	2	7	5	5	7	1	3	4	1	1	1	1	4	1	2								1		2							1	0							1	4
1616	270	1	2	2	1	65	1	2	2	7	5	5	7	1	3	4	1	1	1	1	4	1	2								1		2							1	0							1	4
1617	270	1	3	2	1	65	1	2	2	7	5	5	7	1	3	4	1	1	1	1	4	1	2								1		2							1	0							1	4
1618	270	1	4	2	1	65	1	2	2	7	5	5	7	1	3	4	1	1	1	1	4	1	2								1		2							1	0							1	4
1619	270	1	5	1	1	65	1	2	2	7	5	5	7	1	3	4	1	1	1	1	4	1	2								1		2							1	0							1	4
1620	270	1	6	2	1	65	1	2	2	7	5	5	7	1	3	4	1	1	1	1	4	1	2								1		2							1	0							1	4
1621	271	1	1	1	1	69	2	2	3	12	2	9	11	1	3	2	1	2	1	3	2	1	1			2		3		1			2	3	1			2			0							2	2
1622	271	1	2	1	1	69	2	2	3	12	2	9	11	1	3	2	1	2	1	3	2	1	1			2		3		1			2	3	1			2			0							2	2
1623	271	1	3	1	1	69	2	2	3	12	2	9	11	1	3	2	1	2	1	3	2	1	1			2		3		1			2	3	1			2			0							2	2
1624	271	1	4	2	1	69	2	2	3	12	2	9	11	1	3	2	1	2	1	3	2	1	1			2		3		1			2	3	1			2			0							2	2
1625	271	1	5	1	1	69	2	2	3	12	2	9	11	1	3	2	1	2	1	3	2	1	1			2		3		1			2	3	1			2			0							2	2
1626	271	1	6	1	1	69	2	2	3	12	2	9	11	1	3	2	1	2	1	3	2	1	1			2		3		1			2	3	1			2			0							2	2
1627	272	1	1	1	1	72	1	3	1	9	3	9	9	1	3	1	0	1	1	1	2	1	1					1	3	2			2	1	2			3			0							1	1
1628	272	1	2	1	1	72	1	3	1	9	3	9	9	1	3	1	0	1	1	1	2	1	1					1	3	2			2	1	2			3			0							1	1
1629	272	1	3	2	1	72	1	3	1	9	3	9	9	1	3	1	0	1	1	1	2	1	1					1	3	2			2	1	2			3			0							1	1
1630	272	1	4	2	1	72	1	3	1	9	3	9	9	1	3	1	0	1	1	1	2	1	1					1	3	2			2	1	2			3			0							1	1
1631	272	1	5	2	1	72	1	3	1	9	3	9	9	1	3	1	0	1	1	1	2	1	1					1	3	2			2	1	2			3			0							1	1
1632	272	1	6	1	1	72	1	3	1	9	3	9	9	1	3	1	0	1	1	1	2	1	1					1	3	2			2	1	2			3			0							1	1
1633	273	1	1	2	1	64	1	1	5	1	2	7	7	3	5	2	1	1	1	1	1	1	2	3	1			2					2	3	2			1			0							1	4
1634	273	1	2	2	1	64	1	1	5	1	2	7	7	3	5	2	1	1	1	1	1	1	2	3	1			2					2	3	2			1			0							1	4
1635	273	1	3	1	1	64	1	1	5	1	2	7	7	3	5	2	1	1	1	1	1	1	2	3	1			2					2	3	2			1			0							1	4
1636	273	1	4	2	1	64	1	1	5	1	2	7	7	3	5	2	1	1	1	1	1	1	2	3	1			2					2	3	2			1			0							1	4
1637	273	1	5	1	1	64	1	1	5	1	2	7	7	3	5	2	1	1	1	1	1	1	2	3	1			2					2	3	2			1			0							1	4
1638	273	1	6	1	1	64	1	1	5	1	2	7	7	3	5	2	1	1	1	1	1	1	2	3	1			2					2	3	2			1			0							1	4
1639	274	1	1	1	1	63	2	1	2	6	4	1	8	1	3	4	1	3	1	2	2	1	1			3	2	1					2			3	1	2			0							2	2
1640	274	1	2	1	1	63	2	1	2	6	4	1	8	1	3	4	1	3	1	2	2	1	1			3	2	1					2			3	1	2			0							2	2
1641	274	1	3	1	1	63	2	1	2	6	4	1	8	1	3	4	1	3	1	2	2	1	1			3	2	1					2			3	1	2			0							2	2
1642	274	1	4	2	1	63	2	1	2	6	4	1	8	1	3	4	1	3	1	2	2	1	1			3	2	1					2			3	1	2			0							2	2
1643	274	1	5	1	1	63	2	1	2	6	4	1	8	1	3	4	1	3	1	2	2	1	1			3	2	1					2			3	1	2			0							2	2
1644	274	1	6	1	1	63	2	1	2	6	4	1	8	1	3	4	1	3	1	2	2	1	1			3	2	1					2			3	1	2			0							2	2
1645	275	1	1	1	1	71	1	3	2	4	3	8	10	1	3	5	0	2	1	2	1	1	1	1			2		3				2		2		1	3			0							1	2
1646	275	1	2	2	1	71	1	3	2	4	3	8	10	1	3	5	0	2	1	2	1	1	1	1			2		3				2		2		1	3			0							1	2
1647	275	1	3	2	1	71	1	3	2	4	3	8	10	1	3	5	0	2	1	2	1	1	1	1			2		3				2		2		1	3			0							1	2
1648	275	1	4	2	1	71	1	3	2	4	3	8	10	1	3	5	0	2	1	2	1	1	1	1			2		3				2		2		1	3			0							1	2
1649	275	1	5	2	1	71	1	3	2	4	3	8	10	1	3	5	0	2	1	2	1	1	1	1			2		3				2		2		1	3			0							1	2
1650	275	1	6	2	1	71	1	3	2	4	3	8	10	1	3	5	0	2	1	2	1	1	1	1			2		3				2		2		1	3			0							1	2
1651	276	1	1	1	1	75	1	4	4	7	2	8	10	1	3	2	1	2	1	2	2	1	1		1			2		3			2	2			1	3			0							1	2
1652	276	1	2	1	1	75	1	4	4	7	2	8	10	1	3	2	1	2	1	2	2	1	1		1			2		3			2	2			1	3			0							1	2
1653	276	1	3	1	1	75	1	4	4	7	2	8	10	1	3	2	1	2	1	2	2	1	1		1			2		3			2	2			1	3			0							1	2
1654	276	1	4	2	1	75	1	4	4	7	2	8	10	1	3	2	1	2	1	2	2	1	1		1			2		3			2	2			1	3			0							1	2
1655	276	1	5	1	1	75	1	4	4	7	2	8	10	1	3	2	1	2	1	2	2	1	1		1			2		3			2	2			1	3			0							1	2
1656	276	1	6	1	1	75	1	4	4	7	2	8	10	1	3	2	1	2	1	2	2	1	1		1			2		3			2	2			1	3			0							1	2
1657	277	1	1	1	1	63	1	1	3	5	5	4	4	2	5	3	0	1	1	1	1	1	2								1		2	3	2		1				0							2	2
1658	277	1	2	2	1	63	1	1	3	5	5	4	4	2	5	3	0	1	1	1	1	1	2								1		2	3	2		1				0							2	2
1659	277	1	3	1	1	63	1	1	3	5	5	4	4	2	5	3	0	1	1	1	1	1	2								1		2	3	2		1				0							2	2
1660	277	1	4	2	1	63	1	1	3	5	5	4	4	2	5	3	0	1	1	1	1	1	2								1		2	3	2		1				0							2	2
1661	277	1	5	1	1	63	1	1	3	5	5	4	4	2	5	3	0	1	1	1	1	1	2								1		2	3	2		1				0							2	2
1662	277	1	6	2	1	63	1	1	3	5	5	4	4	2	5	3	0	1	1	1	1	1	2								1		2	3	2		1				0							2	2
1663	278	1	1	1	1	68	1	2	3	11	3	8	11	1	2	5	1	2	1	1	1	1	1	1		2		3					2			2	1	3			0							2	4
1664	278	1	2	1	1	68	1	2	3	11	3	8	11	1	2	5	1	2	1	1	1	1	1	1		2		3					2			2	1	3			0							2	4
1665	278	1	3	1	1	68	1	2	3	11	3	8	11	1	2	5	1	2	1	1	1	1	1	1		2		3					2			2	1	3			0							2	4
1666	278	1	4	2	1	68	1	2	3	11	3	8	11	1	2	5	1	2	1	1	1	1	1	1		2		3					2			2	1	3			0							2	4
1667	278	1	5	2	1	68	1	2	3	11	3	8	11	1	2	5	1	2	1	1	1	1	1	1		2		3					2			2	1	3			0							2	4
1668	278	1	6	1	1	68	1	2	3	11	3	8	11	1	2	5	1	2	1	1	1	1	1	1		2		3					2			2	1	3			0							2	4
1669	279	1	1	1	1	64	2	1	4	11	4	6	10	1	3	6	0	2	1	4	1	1	1			1		3	2				2	3		2	1				0							1	4
1670	279	1	2	1	1	64	2	1	4	11	4	6	10	1	3	6	0	2	1	4	1	1	1			1		3	2				2	3		2	1				0							1	4
1671	279	1	3	1	1	64	2	1	4	11	4	6	10	1	3	6	0	2	1	4	1	1	1			1		3	2				2	3		2	1				0							1	4
1672	279	1	4	2	1	64	2	1	4	11	4	6	10	1	3	6	0	2	1	4	1	1	1			1		3	2				2	3		2	1				0							1	4
1673	279	1	5	1	1	64	2	1	4	11	4	6	10	1	3	6	0	2	1	4	1	1	1			1		3	2				2	3		2	1				0							1	4
1674	279	1	6	1	1	64	2	1	4	11	4	6	10	1	3	6	0	2	1	4	1	1	1			1		3	2				2	3		2	1				0							1	4
1675	280	1	1	1	1	66	1	2	1	12	4	10	10	1	3	3	0	2	1	2	2	1	1		3		1	2					2			1	2	3			1	1	0	0	1	0		1	1
1676	280	1	2	2	1	66	1	2	1	12	4	10	10	1	3	3	0	2	1	2	2	1	1		3		1	2					2			1	2	3			1	1	0	0	1	0		1	1
1677	280	1	3	2	1	66	1	2	1	12	4	10	10	1	3	3	0	2	1	2	2	1	1		3		1	2					2			1	2	3			1	1	0	0	1	0		1	1
1678	280	1	4	2	1	66	1	2	1	12	4	10	10	1	3	3	0	2	1	2	2	1	1		3		1	2					2			1	2	3			1	1	0	0	1	0		1	1
1679	280	1	5	1	1	66	1	2	1	12	4	10	10	1	3	3	0	2	1	2	2	1	1		3		1	2					2			1	2	3			1	1	0	0	1	0		1	1
1680	280	1	6	2	1	66	1	2	1	12	4	10	10	1	3	3	0	2	1	2	2	1	1		3		1	2					2			1	2	3			1	1	0	0	1	0		1	1
1681	281	1	13	2	1	70	1	3	1	2	2	6	6	1	3	4	0	1	1	1	1	1	2		3			1		2			2	3	2		1				0							2	2
1682	281	1	14	1	1	70	1	3	1	2	2	6	6	1	3	4	0	1	1	1	1	1	2		3			1		2			2	3	2		1				0							2	2
1683	281	1	15	1	1	70	1	3	1	2	2	6	6	1	3	4	0	1	1	1	1	1	2		3			1		2			2	3	2		1				0							2	2
1684	281	1	16	2	1	70	1	3	1	2	2	6	6	1	3	4	0	1	1	1	1	1	2		3			1		2			2	3	2		1				0							2	2
1685	281	1	17	2	1	70	1	3	1	2	2	6	6	1	3	4	0	1	1	1	1	1	2		3			1		2			2	3	2		1				0							2	2
1686	281	1	18	2	1	70	1	3	1	2	2	6	6	1	3	4	0	1	1	1	1	1	2		3			1		2			2	3	2		1				0							2	2
1687	282	1	1	2	1	71	2	3	2	7	2	1	7	1	3	4	0	2	1	4	4	2	2							1			2		2	3	1				0							2	2
1688	282	1	2	2	1	71	2	3	2	7	2	1	7	1	3	4	0	2	1	4	4	2	2							1			2		2	3	1				0							2	2
1689	282	1	3	2	1	71	2	3	2	7	2	1	7	1	3	4	0	2	1	4	4	2	2							1			2		2	3	1				0							2	2
1690	282	1	4	1	1	71	2	3	2	7	2	1	7	1	3	4	0	2	1	4	4	2	2							1			2		2	3	1				0							2	2
1691	282	1	5	1	1	71	2	3	2	7	2	1	7	1	3	4	0	2	1	4	4	2	2							1			2		2	3	1				0							2	2
1692	282	1	6	2	1	71	2	3	2	7	2	1	7	1	3	4	0	2	1	4	4	2	2							1			2		2	3	1				0							2	2
1693	283	1	13	2	1	71	1	3	2	11	3	11	11	1	3	3	0	2	1	1	2	1	1		1	2	3						2	1	3			2			0							2	2
1694	283	1	14	1	1	71	1	3	2	11	3	11	11	1	3	3	0	2	1	1	2	1	1		1	2	3						2	1	3			2			0							2	2
1695	283	1	15	1	1	71	1	3	2	11	3	11	11	1	3	3	0	2	1	1	2	1	1		1	2	3						2	1	3			2			0							2	2
1696	283	1	16	2	1	71	1	3	2	11	3	11	11	1	3	3	0	2	1	1	2	1	1		1	2	3						2	1	3			2			0							2	2
1697	283	1	17	2	1	71	1	3	2	11	3	11	11	1	3	3	0	2	1	1	2	1	1		1	2	3						2	1	3			2			0							2	2
1698	283	1	18	1	1	71	1	3	2	11	3	11	11	1	3	3	0	2	1	1	2	1	1		1	2	3						2	1	3			2			0							2	2
1699	284	1	1	1	1	65	2	2	2	8	3	2	8	1	3	4	0	1	1	2	1	1	1			3		1		2			2	2	3		1				0							1	2
1700	284	1	2	1	1	65	2	2	2	8	3	2	8	1	3	4	0	1	1	2	1	1	1			3		1		2			2	2	3		1				0							1	2
1701	284	1	3	1	1	65	2	2	2	8	3	2	8	1	3	4	0	1	1	2	1	1	1			3		1		2			2	2	3		1				0							1	2
1702	284	1	4	2	1	65	2	2	2	8	3	2	8	1	3	4	0	1	1	2	1	1	1			3		1		2			2	2	3		1				0							1	2
1703	284	1	5	1	1	65	2	2	2	8	3	2	8	1	3	4	0	1	1	2	1	1	1			3		1		2			2	2	3		1				0							1	2
1704	284	1	6	2	1	65	2	2	2	8	3	2	8	1	3	4	0	1	1	2	1	1	1			3		1		2			2	2	3		1				0							1	2
1705	285	1	1	1	1	63	2	1	4	8	6	1	9	1	3	3	0	1	1	2	1	1	1			3	1			2			2			3	1	2			0							2	2
1706	285	1	2	2	1	63	2	1	4	8	6	1	9	1	3	3	0	1	1	2	1	1	1			3	1			2			2			3	1	2			0							2	2
1707	285	1	3	1	1	63	2	1	4	8	6	1	9	1	3	3	0	1	1	2	1	1	1			3	1			2			2			3	1	2			0							2	2
1708	285	1	4	2	1	63	2	1	4	8	6	1	9	1	3	3	0	1	1	2	1	1	1			3	1			2			2			3	1	2			0							2	2
1709	285	1	5	1	1	63	2	1	4	8	6	1	9	1	3	3	0	1	1	2	1	1	1			3	1			2			2			3	1	2			0							2	2
1710	285	1	6	1	1	63	2	1	4	8	6	1	9	1	3	3	0	1	1	2	1	1	1			3	1			2			2			3	1	2			0							2	2
1711	286	1	13	2	1	73	1	3	4	9	2	11	12	1	3	4	1	3	1	2	1	1	2		3	1		2					2	1			2	3			0							1	1
1712	286	1	14	2	1	73	1	3	4	9	2	11	12	1	3	4	1	3	1	2	1	1	2		3	1		2					2	1			2	3			0							1	1
1713	286	1	15	2	1	73	1	3	4	9	2	11	12	1	3	4	1	3	1	2	1	1	2		3	1		2					2	1			2	3			0							1	1
1714	286	1	16	1	1	73	1	3	4	9	2	11	12	1	3	4	1	3	1	2	1	1	2		3	1		2					2	1			2	3			0							1	1
1715	286	1	17	2	1	73	1	3	4	9	2	11	12	1	3	4	1	3	1	2	1	1	2		3	1		2					2	1			2	3			0							1	1
1716	286	1	18	1	1	73	1	3	4	9	2	11	12	1	3	4	1	3	1	2	1	1	2		3	1		2					2	1			2	3			0							1	1
1717	287	1	13	2	1	74	2	3	5	1	2	11	11	1	3	1	0	1	1	3	2	1	3			1	2			3			2	3			1	2			0							2	3
1718	287	1	14	1	1	74	2	3	5	1	2	11	11	1	3	1	0	1	1	3	2	1	3			1	2			3			2	3			1	2			0							2	3
1719	287	1	15	1	1	74	2	3	5	1	2	11	11	1	3	1	0	1	1	3	2	1	3			1	2			3			2	3			1	2			0							2	3
1720	287	1	16	1	1	74	2	3	5	1	2	11	11	1	3	1	0	1	1	3	2	1	3			1	2			3			2	3			1	2			0							2	3
1721	287	1	17	2	1	74	2	3	5	1	2	11	11	1	3	1	0	1	1	3	2	1	3			1	2			3			2	3			1	2			0							2	3
1722	287	1	18	2	1	74	2	3	5	1	2	11	11	1	3	1	0	1	1	3	2	1	3			1	2			3			2	3			1	2			0							2	3
1723	288	1	13	2	1	75	1	4	1	5	3	8	9	1	3	3	1	2	1	2	3	1	1			2	3	1					2	3			1	2			0							2	2
1724	288	1	14	1	1	75	1	4	1	5	3	8	9	1	3	3	1	2	1	2	3	1	1			2	3	1					2	3			1	2			0							2	2
1725	288	1	15	1	1	75	1	4	1	5	3	8	9	1	3	3	1	2	1	2	3	1	1			2	3	1					2	3			1	2			0							2	2
1726	288	1	16	2	1	75	1	4	1	5	3	8	9	1	3	3	1	2	1	2	3	1	1			2	3	1					2	3			1	2			0							2	2
1727	288	1	17	2	1	75	1	4	1	5	3	8	9	1	3	3	1	2	1	2	3	1	1			2	3	1					2	3			1	2			0							2	2
1728	288	1	18	1	1	75	1	4	1	5	3	8	9	1	3	3	1	2	1	2	3	1	1			2	3	1					2	3			1	2			0							2	2
1729	289	1	13	2	1	75	2	4	5	1	2	10	10	3	4	3	1	2	1	1	1	1	4			2		1		3			2	1			3	2			0							2	3
1730	289	1	14	1	1	75	2	4	5	1	2	10	10	3	4	3	1	2	1	1	1	1	4			2		1		3			2	1			3	2			0							2	3
1731	289	1	15	1	1	75	2	4	5	1	2	10	10	3	4	3	1	2	1	1	1	1	4			2		1		3			2	1			3	2			0							2	3
1732	289	1	16	1	1	75	2	4	5	1	2	10	10	3	4	3	1	2	1	1	1	1	4			2		1		3			2	1			3	2			0							2	3
1733	289	1	17	1	1	75	2	4	5	1	2	10	10	3	4	3	1	2	1	1	1	1	4			2		1		3			2	1			3	2			0							2	3
1734	289	1	18	1	1	75	2	4	5	1	2	10	10	3	4	3	1	2	1	1	1	1	4			2		1		3			2	1			3	2			0							2	3
1735	290	1	13	2	1	66	2	2	1	6	4	6	9	1	3	3	1	1	1	4	1	1	1		3			1		2			2			2	1	3			0							1	2
1736	290	1	14	2	1	66	2	2	1	6	4	6	9	1	3	3	1	1	1	4	1	1	1		3			1		2			2			2	1	3			0							1	2
1737	290	1	15	1	1	66	2	2	1	6	4	6	9	1	3	3	1	1	1	4	1	1	1		3			1		2			2			2	1	3			0							1	2
1738	290	1	16	2	1	66	2	2	1	6	4	6	9	1	3	3	1	1	1	4	1	1	1		3			1		2			2			2	1	3			0							1	2
1739	290	1	17	2	1	66	2	2	1	6	4	6	9	1	3	3	1	1	1	4	1	1	1		3			1		2			2			2	1	3			0							1	2
1740	290	1	18	1	1	66	2	2	1	6	4	6	9	1	3	3	1	1	1	4	1	1	1		3			1		2			2			2	1	3			0							1	2
1741	291	1	13	1	1	74	2	3	4	10	6	1	10	1	3	3	0	1	1	3	1	1	1			1		2		3			2	3	1			2			0							2	1
1742	291	1	14	2	1	74	2	3	4	10	6	1	10	1	3	3	0	1	1	3	1	1	1			1		2		3			2	3	1			2			0							2	1
1743	291	1	15	1	1	74	2	3	4	10	6	1	10	1	3	3	0	1	1	3	1	1	1			1		2		3			2	3	1			2			0							2	1
1744	291	1	16	2	1	74	2	3	4	10	6	1	10	1	3	3	0	1	1	3	1	1	1			1		2		3			2	3	1			2			0							2	1
1745	291	1	17	1	1	74	2	3	4	10	6	1	10	1	3	3	0	1	1	3	1	1	1			1		2		3			2	3	1			2			0							2	1
1746	291	1	18	1	1	74	2	3	4	10	6	1	10	1	3	3	0	1	1	3	1	1	1			1		2		3			2	3	1			2			0							2	1
1747	292	1	13	2	1	74	1	3	4	6	2	9	11	1	3	3	1	1	1	2	3	1	1		2			1		3			2	1			2	3			0							2	2
1748	292	1	14	1	1	74	1	3	4	6	2	9	11	1	3	3	1	1	1	2	3	1	1		2			1		3			2	1			2	3			0							2	2
1749	292	1	15	2	1	74	1	3	4	6	2	9	11	1	3	3	1	1	1	2	3	1	1		2			1		3			2	1			2	3			0							2	2
1750	292	1	16	1	1	74	1	3	4	6	2	9	11	1	3	3	1	1	1	2	3	1	1		2			1		3			2	1			2	3			0							2	2
1751	292	1	17	2	1	74	1	3	4	6	2	9	11	1	3	3	1	1	1	2	3	1	1		2			1		3			2	1			2	3			0							2	2
1752	292	1	18	1	1	74	1	3	4	6	2	9	11	1	3	3	1	1	1	2	3	1	1		2			1		3			2	1			2	3			0							2	2
1753	293	1	13	2	1	66	2	2	4	6	3	8	8	3	5	2	1	1	1	1	1	1	2			1		2		3			2	3			1	2			0							2	2
1754	293	1	14	1	1	66	2	2	4	6	3	8	8	3	5	2	1	1	1	1	1	1	2			1		2		3			2	3			1	2			0							2	2
1755	293	1	15	2	1	66	2	2	4	6	3	8	8	3	5	2	1	1	1	1	1	1	2			1		2		3			2	3			1	2			0							2	2
1756	293	1	16	1	1	66	2	2	4	6	3	8	8	3	5	2	1	1	1	1	1	1	2			1		2		3			2	3			1	2			0							2	2
1757	293	1	17	2	1	66	2	2	4	6	3	8	8	3	5	2	1	1	1	1	1	1	2			1		2		3			2	3			1	2			0							2	2
1758	293	1	18	2	1	66	2	2	4	6	3	8	8	3	5	2	1	1	1	1	1	1	2			1		2		3			2	3			1	2			0							2	2
1759	294	1	13	2	1	68	2	2	2	2	4	6	10	1	2	4	0	1	1	1	1	1	1		3	1	2						2		3		1	2			0							1	3
1760	294	1	14	1	1	68	2	2	2	2	4	6	10	1	2	4	0	1	1	1	1	1	1		3	1	2						2		3		1	2			0							1	3
1761	294	1	15	1	1	68	2	2	2	2	4	6	10	1	2	4	0	1	1	1	1	1	1		3	1	2						2		3		1	2			0							1	3
1762	294	1	16	1	1	68	2	2	2	2	4	6	10	1	2	4	0	1	1	1	1	1	1		3	1	2						2		3		1	2			0							1	3
1763	294	1	17	2	1	68	2	2	2	2	4	6	10	1	2	4	0	1	1	1	1	1	1		3	1	2						2		3		1	2			0							1	3
1764	294	1	18	1	1	68	2	2	2	2	4	6	10	1	2	4	0	1	1	1	1	1	1		3	1	2						2		3		1	2			0							1	3
1765	295	1	13	2	1	63	2	1	5	1	3	10	11	1	2	1	0	1	1	1	1	1	4		2			1					2		1		3	2			0							1	2
1766	295	1	14	1	1	63	2	1	5	1	3	10	11	1	2	1	0	1	1	1	1	1	4		2			1					2		1		3	2			0							1	2
1767	295	1	15	2	1	63	2	1	5	1	3	10	11	1	2	1	0	1	1	1	1	1	4		2			1					2		1		3	2			0							1	2
1768	295	1	16	1	1	63	2	1	5	1	3	10	11	1	2	1	0	1	1	1	1	1	4		2			1					2		1		3	2			0							1	2
1769	295	1	17	2	1	63	2	1	5	1	3	10	11	1	2	1	0	1	1	1	1	1	4		2			1					2		1		3	2			0							1	2
1770	295	1	18	1	1	63	2	1	5	1	3	10	11	1	2	1	0	1	1	1	1	1	4		2			1					2		1		3	2			0							1	2
1771	296	1	13	2	1	68	1	2	1	10	4	7	7	1	3	3	0	1	1	1	1	1	2	3	1	2							2		2		1	3			0							1	2
1772	296	1	14	1	1	68	1	2	1	10	4	7	7	1	3	3	0	1	1	1	1	1	2	3	1	2							2		2		1	3			0							1	2
1773	296	1	15	1	1	68	1	2	1	10	4	7	7	1	3	3	0	1	1	1	1	1	2	3	1	2							2		2		1	3			0							1	2
1774	296	1	16	1	1	68	1	2	1	10	4	7	7	1	3	3	0	1	1	1	1	1	2	3	1	2							2		2		1	3			0							1	2
1775	296	1	17	2	1	68	1	2	1	10	4	7	7	1	3	3	0	1	1	1	1	1	2	3	1	2							2		2		1	3			0							1	2
1776	296	1	18	1	1	68	1	2	1	10	4	7	7	1	3	3	0	1	1	1	1	1	2	3	1	2							2		2		1	3			0							1	2
1777	297	1	13	2	1	64	1	1	3	11	5	5	5	1	3	3	1	4	1	1	2	1	3	1	2		3						2			2	1				0							1	1
1778	297	1	14	1	1	64	1	1	3	11	5	5	5	1	3	3	1	4	1	1	2	1	3	1	2		3						2			2	1				0							1	1
1779	297	1	15	1	1	64	1	1	3	11	5	5	5	1	3	3	1	4	1	1	2	1	3	1	2		3						2			2	1				0							1	1
1780	297	1	16	2	1	64	1	1	3	11	5	5	5	1	3	3	1	4	1	1	2	1	3	1	2		3						2			2	1				0							1	1
1781	297	1	17	2	1	64	1	1	3	11	5	5	5	1	3	3	1	4	1	1	2	1	3	1	2		3						2			2	1				0							1	1
1782	297	1	18	1	1	64	1	1	3	11	5	5	5	1	3	3	1	4	1	1	2	1	3	1	2		3						2			2	1				0							1	1
1783	298	1	13	2	1	68	1	2	2	7	3	9	11	1	3	1	0	1	1	3	1	1	3		1	2				3			2	2	3		1				0							1	2
1784	298	1	14	2	1	68	1	2	2	7	3	9	11	1	3	1	0	1	1	3	1	1	3		1	2				3			2	2	3		1				0							1	2
1785	298	1	15	2	1	68	1	2	2	7	3	9	11	1	3	1	0	1	1	3	1	1	3		1	2				3			2	2	3		1				0							1	2
1786	298	1	16	1	1	68	1	2	2	7	3	9	11	1	3	1	0	1	1	3	1	1	3		1	2				3			2	2	3		1				0							1	2
1787	298	1	17	1	1	68	1	2	2	7	3	9	11	1	3	1	0	1	1	3	1	1	3		1	2				3			2	2	3		1				0							1	2
1788	298	1	18	1	1	68	1	2	2	7	3	9	11	1	3	1	0	1	1	3	1	1	3		1	2				3			2	2	3		1				0							1	2
1789	299	1	13	2	1	71	2	3	3	11	5	5	5	3	5	2	0	2	1	2	1	2	2		1	2				3			2		2		1	3			0							1	4
1790	299	1	14	1	1	71	2	3	3	11	5	5	5	3	5	2	0	2	1	2	1	2	2		1	2				3			2		2		1	3			0							1	4
1791	299	1	15	1	1	71	2	3	3	11	5	5	5	3	5	2	0	2	1	2	1	2	2		1	2				3			2		2		1	3			0							1	4
1792	299	1	16	2	1	71	2	3	3	11	5	5	5	3	5	2	0	2	1	2	1	2	2		1	2				3			2		2		1	3			0							1	4
1793	299	1	17	2	1	71	2	3	3	11	5	5	5	3	5	2	0	2	1	2	1	2	2		1	2				3			2		2		1	3			0							1	4
1794	299	1	18	1	1	71	2	3	3	11	5	5	5	3	5	2	0	2	1	2	1	2	2		1	2				3			2		2		1	3			0							1	4
1795	300	1	13	2	1	61	1	1	3	5	4	6	10	1	3	3	0	2	1	2	2	1	1		2	1		3					2	2	3		1				0							2	4
1796	300	1	14	2	1	61	1	1	3	5	4	6	10	1	3	3	0	2	1	2	2	1	1		2	1		3					2	2	3		1				0							2	4
1797	300	1	15	2	1	61	1	1	3	5	4	6	10	1	3	3	0	2	1	2	2	1	1		2	1		3					2	2	3		1				0							2	4
1798	300	1	16	1	1	61	1	1	3	5	4	6	10	1	3	3	0	2	1	2	2	1	1		2	1		3					2	2	3		1				0							2	4
1799	300	1	17	2	1	61	1	1	3	5	4	6	10	1	3	3	0	2	1	2	2	1	1		2	1		3					2	2	3		1				0							2	4
1800	300	1	18	1	1	61	1	1	3	5	4	6	10	1	3	3	0	2	1	2	2	1	1		2	1		3					2	2	3		1				0							2	4
1801	301	1	13	2	1	66	2	2	2	9	4	2	7	1	3	2	0	3	1	3	1	1	3		1	2	3						2		3		2	1			0							2	4
1802	301	1	14	1	1	66	2	2	2	9	4	2	7	1	3	2	0	3	1	3	1	1	3		1	2	3						2		3		2	1			0							2	4
1803	301	1	15	1	1	66	2	2	2	9	4	2	7	1	3	2	0	3	1	3	1	1	3		1	2	3						2		3		2	1			0							2	4
1804	301	1	16	2	1	66	2	2	2	9	4	2	7	1	3	2	0	3	1	3	1	1	3		1	2	3						2		3		2	1			0							2	4
1805	301	1	17	2	1	66	2	2	2	9	4	2	7	1	3	2	0	3	1	3	1	1	3		1	2	3						2		3		2	1			0							2	4
1806	301	1	18	1	1	66	2	2	2	9	4	2	7	1	3	2	0	3	1	3	1	1	3		1	2	3						2		3		2	1			0							2	4
1807	302	1	13	1	1	77	2	4	5	1	2	8	8	3	1	1	0	4	1	3	1	1	4				3	2		1			2		1	2		3			0							2	3
1808	302	1	14	1	1	77	2	4	5	1	2	8	8	3	1	1	0	4	1	3	1	1	4				3	2		1			2		1	2		3			0							2	3
1809	302	1	15	1	1	77	2	4	5	1	2	8	8	3	1	1	0	4	1	3	1	1	4				3	2		1			2		1	2		3			0							2	3
1810	302	1	16	2	1	77	2	4	5	1	2	8	8	3	1	1	0	4	1	3	1	1	4				3	2		1			2		1	2		3			0							2	3
1811	302	1	17	1	1	77	2	4	5	1	2	8	8	3	1	1	0	4	1	3	1	1	4				3	2		1			2		1	2		3			0							2	3
1812	302	1	18	1	1	77	2	4	5	1	2	8	8	3	1	1	0	4	1	3	1	1	4				3	2		1			2		1	2		3			0							2	3
1813	303	1	13	2	1	67	2	2	2	12	3	9	9	3	5	5	1	1	1	1	1	1	2			2		3		1			2			3	1	2			0							1	3
1814	303	1	14	1	1	67	2	2	2	12	3	9	9	3	5	5	1	1	1	1	1	1	2			2		3		1			2			3	1	2			0							1	3
1815	303	1	15	1	1	67	2	2	2	12	3	9	9	3	5	5	1	1	1	1	1	1	2			2		3		1			2			3	1	2			0							1	3
1816	303	1	16	1	1	67	2	2	2	12	3	9	9	3	5	5	1	1	1	1	1	1	2			2		3		1			2			3	1	2			0							1	3
1817	303	1	17	1	1	67	2	2	2	12	3	9	9	3	5	5	1	1	1	1	1	1	2			2		3		1			2			3	1	2			0							1	3
1818	303	1	18	2	1	67	2	2	2	12	3	9	9	3	5	5	1	1	1	1	1	1	2			2		3		1			2			3	1	2			0							1	3
1819	304	1	7	1	1	72	1	3	1	9	2	9	11	1	3	3	1	1	1	1	2	1	2		3	2		1					2	2	3		1				0							2	2
1820	304	1	8	2	1	72	1	3	1	9	2	9	11	1	3	3	1	1	1	1	2	1	2		3	2		1					2	2	3		1				0							2	2
1821	304	1	9	2	1	72	1	3	1	9	2	9	11	1	3	3	1	1	1	1	2	1	2		3	2		1					2	2	3		1				0							2	2
1822	304	1	10	1	1	72	1	3	1	9	2	9	11	1	3	3	1	1	1	1	2	1	2		3	2		1					2	2	3		1				0							2	2
1823	304	1	11	2	1	72	1	3	1	9	2	9	11	1	3	3	1	1	1	1	2	1	2		3	2		1					2	2	3		1				0							2	2
1824	304	1	12	2	1	72	1	3	1	9	2	9	11	1	3	3	1	1	1	1	2	1	2		3	2		1					2	2	3		1				0							2	2
1825	305	1	7	1	1	74	2	3	4	11	3	14	15	2	5	5	0	2	1	2	4	1	1			3	1	2					2	3	2		1				0							1	2
1826	305	1	8	2	1	74	2	3	4	11	3	14	15	2	5	5	0	2	1	2	4	1	1			3	1	2					2	3	2		1				0							1	2
1827	305	1	9	1	1	74	2	3	4	11	3	14	15	2	5	5	0	2	1	2	4	1	1			3	1	2					2	3	2		1				0							1	2
1828	305	1	10	2	1	74	2	3	4	11	3	14	15	2	5	5	0	2	1	2	4	1	1			3	1	2					2	3	2		1				0							1	2
1829	305	1	11	1	1	74	2	3	4	11	3	14	15	2	5	5	0	2	1	2	4	1	1			3	1	2					2	3	2		1				0							1	2
1830	305	1	12	1	1	74	2	3	4	11	3	14	15	2	5	5	0	2	1	2	4	1	1			3	1	2					2	3	2		1				0							1	2
1831	306	1	7	1	1	73	2	3	2	6	4	5	9	1	3	3	0	1	4	3	4	1	3			2		1		3			2	1	2		3				0							1	5
1832	306	1	8	1	1	73	2	3	2	6	4	5	9	1	3	3	0	1	4	3	4	1	3			2		1		3			2	1	2		3				0							1	5
1833	306	1	9	2	1	73	2	3	2	6	4	5	9	1	3	3	0	1	4	3	4	1	3			2		1		3			2	1	2		3				0							1	5
1834	306	1	10	2	1	73	2	3	2	6	4	5	9	1	3	3	0	1	4	3	4	1	3			2		1		3			2	1	2		3				0							1	5
1835	306	1	11	2	1	73	2	3	2	6	4	5	9	1	3	3	0	1	4	3	4	1	3			2		1		3			2	1	2		3				0							1	5
1836	306	1	12	2	1	73	2	3	2	6	4	5	9	1	3	3	0	1	4	3	4	1	3			2		1		3			2	1	2		3				0							1	5
1837	307	1	7	1	1	72	2	3	4	11	2	9	12	1	3	4	1	2	1	2	1	1	2				3	2		1			2	3	2		1				1	1	1	0	0	0		2	1
1838	307	1	8	1	1	72	2	3	4	11	2	9	12	1	3	4	1	2	1	2	1	1	2				3	2		1			2	3	2		1				1	1	1	0	0	0		2	1
1839	307	1	9	1	1	72	2	3	4	11	2	9	12	1	3	4	1	2	1	2	1	1	2				3	2		1			2	3	2		1				1	1	1	0	0	0		2	1
1840	307	1	10	2	1	72	2	3	4	11	2	9	12	1	3	4	1	2	1	2	1	1	2				3	2		1			2	3	2		1				1	1	1	0	0	0		2	1
1841	307	1	11	2	1	72	2	3	4	11	2	9	12	1	3	4	1	2	1	2	1	1	2				3	2		1			2	3	2		1				1	1	1	0	0	0		2	1
1842	307	1	12	1	1	72	2	3	4	11	2	9	12	1	3	4	1	2	1	2	1	1	2				3	2		1			2	3	2		1				1	1	1	0	0	0		2	1
1843	308	1	7	1	1	86	1	5	4	12	2	9	10	1	3	4	1	1	1	1	1	1	3		3	1	2						2			3	1	2			0							2	4
1844	308	1	8	1	1	86	1	5	4	12	2	9	10	1	3	4	1	1	1	1	1	1	3		3	1	2						2			3	1	2			0							2	4
1845	308	1	9	2	1	86	1	5	4	12	2	9	10	1	3	4	1	1	1	1	1	1	3		3	1	2						2			3	1	2			0							2	4
1846	308	1	10	2	1	86	1	5	4	12	2	9	10	1	3	4	1	1	1	1	1	1	3		3	1	2						2			3	1	2			0							2	4
1847	308	1	11	2	1	86	1	5	4	12	2	9	10	1	3	4	1	1	1	1	1	1	3		3	1	2						2			3	1	2			0							2	4
1848	308	1	12	2	1	86	1	5	4	12	2	9	10	1	3	4	1	1	1	1	1	1	3		3	1	2						2			3	1	2			0							2	4
1849	309	1	7	1	1	76	1	4	3	4	3	6	8	1	3	3	1	2	1	2	2	1	2	3	2			1					2	3		2	1				0							1	3
1850	309	1	8	2	1	76	1	4	3	4	3	6	8	1	3	3	1	2	1	2	2	1	2	3	2			1					2	3		2	1				0							1	3
1851	309	1	9	1	1	76	1	4	3	4	3	6	8	1	3	3	1	2	1	2	2	1	2	3	2			1					2	3		2	1				0							1	3
1852	309	1	10	1	1	76	1	4	3	4	3	6	8	1	3	3	1	2	1	2	2	1	2	3	2			1					2	3		2	1				0							1	3
1853	309	1	11	2	1	76	1	4	3	4	3	6	8	1	3	3	1	2	1	2	2	1	2	3	2			1					2	3		2	1				0							1	3
1854	309	1	12	2	1	76	1	4	3	4	3	6	8	1	3	3	1	2	1	2	2	1	2	3	2			1					2	3		2	1				0							1	3
1855	310	1	7	1	1	70	2	3	3	5	2	7	7	3	5	4	1	2	1	2	1	1	2				1	3		2			2	3			1	2			0							2	2
1856	310	1	8	1	1	70	2	3	3	5	2	7	7	3	5	4	1	2	1	2	1	1	2				1	3		2			2	3			1	2			0							2	2
1857	310	1	9	1	1	70	2	3	3	5	2	7	7	3	5	4	1	2	1	2	1	1	2				1	3		2			2	3			1	2			0							2	2
1858	310	1	10	2	1	70	2	3	3	5	2	7	7	3	5	4	1	2	1	2	1	1	2				1	3		2			2	3			1	2			0							2	2
1859	310	1	11	1	1	70	2	3	3	5	2	7	7	3	5	4	1	2	1	2	1	1	2				1	3		2			2	3			1	2			0							2	2
1860	310	1	12	2	1	70	2	3	3	5	2	7	7	3	5	4	1	2	1	2	1	1	2				1	3		2			2	3			1	2			0							2	2
1861	311	1	7	1	1	76	1	4	3	11	4	4	8	1	3	2	1	2	4	2	1	1	3				1	3		2			2	3			1	2			0							1	4
1862	311	1	8	2	1	76	1	4	3	11	4	4	8	1	3	2	1	2	4	2	1	1	3				1	3		2			2	3			1	2			0							1	4
1863	311	1	9	1	1	76	1	4	3	11	4	4	8	1	3	2	1	2	4	2	1	1	3				1	3		2			2	3			1	2			0							1	4
1864	311	1	10	1	1	76	1	4	3	11	4	4	8	1	3	2	1	2	4	2	1	1	3				1	3		2			2	3			1	2			0							1	4
1865	311	1	11	1	1	76	1	4	3	11	4	4	8	1	3	2	1	2	4	2	1	1	3				1	3		2			2	3			1	2			0							1	4
1866	311	1	12	1	1	76	1	4	3	11	4	4	8	1	3	2	1	2	4	2	1	1	3				1	3		2			2	3			1	2			0							1	4
1867	312	1	7	2	1	70	1	3	5	1	3	9	11	3	1	4	1	3	1	1	2	1	2	1		2		3					2		3		1	2			0							1	3
1868	312	1	8	1	1	70	1	3	5	1	3	9	11	3	1	4	1	3	1	1	2	1	2	1		2		3					2		3		1	2			0							1	3
1869	312	1	9	1	1	70	1	3	5	1	3	9	11	3	1	4	1	3	1	1	2	1	2	1		2		3					2		3		1	2			0							1	3
1870	312	1	10	2	1	70	1	3	5	1	3	9	11	3	1	4	1	3	1	1	2	1	2	1		2		3					2		3		1	2			0							1	3
1871	312	1	11	2	1	70	1	3	5	1	3	9	11	3	1	4	1	3	1	1	2	1	2	1		2		3					2		3		1	2			0							1	3
1872	312	1	12	2	1	70	1	3	5	1	3	9	11	3	1	4	1	3	1	1	2	1	2	1		2		3					2		3		1	2			0							1	3
1873	313	1	1	1	1	69	2	2	4	9	4	14	15	3	5	2	1	2	1	2	3	2	1		2		3	1					2		1	3		2			0							1	4
1874	313	1	2	2	1	69	2	2	4	9	4	14	15	3	5	2	1	2	1	2	3	2	1		2		3	1					2		1	3		2			0							1	4
1875	313	1	3	1	1	69	2	2	4	9	4	14	15	3	5	2	1	2	1	2	3	2	1		2		3	1					2		1	3		2			0							1	4
1876	313	1	4	2	1	69	2	2	4	9	4	14	15	3	5	2	1	2	1	2	3	2	1		2		3	1					2		1	3		2			0							1	4
1877	313	1	5	1	1	69	2	2	4	9	4	14	15	3	5	2	1	2	1	2	3	2	1		2		3	1					2		1	3		2			0							1	4
1878	313	1	6	1	1	69	2	2	4	9	4	14	15	3	5	2	1	2	1	2	3	2	1		2		3	1					2		1	3		2			0							1	4
1879	314	1	7	1	1	72	1	3	4	11	3	8	9	1	3	2	1	2	1	2	2	1	1				2	1		3			2	2			1	3			0							1	4
1880	314	1	8	1	1	72	1	3	4	11	3	8	9	1	3	2	1	2	1	2	2	1	1				2	1		3			2	2			1	3			0							1	4
1881	314	1	9	2	1	72	1	3	4	11	3	8	9	1	3	2	1	2	1	2	2	1	1				2	1		3			2	2			1	3			0							1	4
1882	314	1	10	2	1	72	1	3	4	11	3	8	9	1	3	2	1	2	1	2	2	1	1				2	1		3			2	2			1	3			0							1	4
1883	314	1	11	2	1	72	1	3	4	11	3	8	9	1	3	2	1	2	1	2	2	1	1				2	1		3			2	2			1	3			0							1	4
1884	314	1	12	2	1	72	1	3	4	11	3	8	9	1	3	2	1	2	1	2	2	1	1				2	1		3			2	2			1	3			0							1	4
1885	315	1	7	1	1	71	2	3	1	9	3	9	10	1	3	4	1	1	1	1	1	1	4			2		1		3			2	3		1		2			0							2	1
1886	315	1	8	1	1	71	2	3	1	9	3	9	10	1	3	4	1	1	1	1	1	1	4			2		1		3			2	3		1		2			0							2	1
1887	315	1	9	2	1	71	2	3	1	9	3	9	10	1	3	4	1	1	1	1	1	1	4			2		1		3			2	3		1		2			0							2	1
1888	315	1	10	1	1	71	2	3	1	9	3	9	10	1	3	4	1	1	1	1	1	1	4			2		1		3			2	3		1		2			0							2	1
1889	315	1	11	2	1	71	2	3	1	9	3	9	10	1	3	4	1	1	1	1	1	1	4			2		1		3			2	3		1		2			0							2	1
1890	315	1	12	2	1	71	2	3	1	9	3	9	10	1	3	4	1	1	1	1	1	1	4			2		1		3			2	3		1		2			0							2	1
1891	316	1	7	2	1	85	1	5	4	7	2	9	9	3	4	4	0	2	3	2	1	1	3			2		1		3			2	1	3			2			0							1	1
1892	316	1	8	2	1	85	1	5	4	7	2	9	9	3	4	4	0	2	3	2	1	1	3			2		1		3			2	1	3			2			0							1	1
1893	316	1	9	2	1	85	1	5	4	7	2	9	9	3	4	4	0	2	3	2	1	1	3			2		1		3			2	1	3			2			0							1	1
1894	316	1	10	1	1	85	1	5	4	7	2	9	9	3	4	4	0	2	3	2	1	1	3			2		1		3			2	1	3			2			0							1	1
1895	316	1	11	2	1	85	1	5	4	7	2	9	9	3	4	4	0	2	3	2	1	1	3			2		1		3			2	1	3			2			0							1	1
1896	316	1	12	2	1	85	1	5	4	7	2	9	9	3	4	4	0	2	3	2	1	1	3			2		1		3			2	1	3			2			0							1	1
1897	317	1	7	1	1	77	2	4	2	6	2	1	10	1	3	2	1	1	1	1	3	1	2									1	2							1	0							1	2
1898	317	1	8	1	1	77	2	4	2	6	2	1	10	1	3	2	1	1	1	1	3	1	2									1	2							1	0							1	2
1899	317	1	9	1	1	77	2	4	2	6	2	1	10	1	3	2	1	1	1	1	3	1	2									1	2							1	0							1	2
1900	317	1	10	2	1	77	2	4	2	6	2	1	10	1	3	2	1	1	1	1	3	1	2									1	2							1	0							1	2
1901	317	1	11	2	1	77	2	4	2	6	2	1	10	1	3	2	1	1	1	1	3	1	2									1	2							1	0							1	2
1902	317	1	12	2	1	77	2	4	2	6	2	1	10	1	3	2	1	1	1	1	3	1	2									1	2							1	0							1	2
1903	318	1	7	2	1	76	1	4	2	6	2	10	11	1	3	5	1	2	1	2	3	1	1	3		2				1			2		1		3	2			0							1	2
1904	318	1	8	2	1	76	1	4	2	6	2	10	11	1	3	5	1	2	1	2	3	1	1	3		2				1			2		1		3	2			0							1	2
1905	318	1	9	1	1	76	1	4	2	6	2	10	11	1	3	5	1	2	1	2	3	1	1	3		2				1			2		1		3	2			0							1	2
1906	318	1	10	2	1	76	1	4	2	6	2	10	11	1	3	5	1	2	1	2	3	1	1	3		2				1			2		1		3	2			0							1	2
1907	318	1	11	1	1	76	1	4	2	6	2	10	11	1	3	5	1	2	1	2	3	1	1	3		2				1			2		1		3	2			0							1	2
1908	318	1	12	1	1	76	1	4	2	6	2	10	11	1	3	5	1	2	1	2	3	1	1	3		2				1			2		1		3	2			0							1	2
1909	319	1	7	2	1	76	1	4	3	8	6	9	9	1	3	3	0	4	4	4	4	1	1			1	3	2					2	2			1	3			0							2	2
1910	319	1	8	1	1	76	1	4	3	8	6	9	9	1	3	3	0	4	4	4	4	1	1			1	3	2					2	2			1	3			0							2	2
1911	319	1	9	1	1	76	1	4	3	8	6	9	9	1	3	3	0	4	4	4	4	1	1			1	3	2					2	2			1	3			0							2	2
1912	319	1	10	2	1	76	1	4	3	8	6	9	9	1	3	3	0	4	4	4	4	1	1			1	3	2					2	2			1	3			0							2	2
1913	319	1	11	1	1	76	1	4	3	8	6	9	9	1	3	3	0	4	4	4	4	1	1			1	3	2					2	2			1	3			0							2	2
1914	319	1	12	2	1	76	1	4	3	8	6	9	9	1	3	3	0	4	4	4	4	1	1			1	3	2					2	2			1	3			0							2	2
1915	320	1	7	1	1	74	1	3	4	5	4	4	10	1	3	1	0	1	1	1	4	4	4			1		2		3			2	2			1	3			0							2	4
1916	320	1	8	1	1	74	1	3	4	5	4	4	10	1	3	1	0	1	1	1	4	4	4			1		2		3			2	2			1	3			0							2	4
1917	320	1	9	2	1	74	1	3	4	5	4	4	10	1	3	1	0	1	1	1	4	4	4			1		2		3			2	2			1	3			0							2	4
1918	320	1	10	1	1	74	1	3	4	5	4	4	10	1	3	1	0	1	1	1	4	4	4			1		2		3			2	2			1	3			0							2	4
1919	320	1	11	2	1	74	1	3	4	5	4	4	10	1	3	1	0	1	1	1	4	4	4			1		2		3			2	2			1	3			0							2	4
1920	320	1	12	2	1	74	1	3	4	5	4	4	10	1	3	1	0	1	1	1	4	4	4			1		2		3			2	2			1	3			0							2	4
1921	321	1	13	2	1	71	2	3	4	2	4	10	10	1	3	3	1	1	1	1	2	1	2	2			3			1			2		3		2	1			0							1	3
1922	321	1	14	1	1	71	2	3	4	2	4	10	10	1	3	3	1	1	1	1	2	1	2	2			3			1			2		3		2	1			0							1	3
1923	321	1	15	1	1	71	2	3	4	2	4	10	10	1	3	3	1	1	1	1	2	1	2	2			3			1			2		3		2	1			0							1	3
1924	321	1	16	1	1	71	2	3	4	2	4	10	10	1	3	3	1	1	1	1	2	1	2	2			3			1			2		3		2	1			0							1	3
1925	321	1	17	2	1	71	2	3	4	2	4	10	10	1	3	3	1	1	1	1	2	1	2	2			3			1			2		3		2	1			0							1	3
1926	321	1	18	1	1	71	2	3	4	2	4	10	10	1	3	3	1	1	1	1	2	1	2	2			3			1			2		3		2	1			0							1	3
1927	322	1	7	2	1	74	2	3	2	3	4	10	10	1	3	2	1	2	1	1	1	1	2			1	2			3			2	3			1	2			0							2	3
1928	322	1	8	2	1	74	2	3	2	3	4	10	10	1	3	2	1	2	1	1	1	1	2			1	2			3			2	3			1	2			0							2	3
1929	322	1	9	2	1	74	2	3	2	3	4	10	10	1	3	2	1	2	1	1	1	1	2			1	2			3			2	3			1	2			0							2	3
1930	322	1	10	1	1	74	2	3	2	3	4	10	10	1	3	2	1	2	1	1	1	1	2			1	2			3			2	3			1	2			0							2	3
1931	322	1	11	2	1	74	2	3	2	3	4	10	10	1	3	2	1	2	1	1	1	1	2			1	2			3			2	3			1	2			0							2	3
1932	322	1	12	2	1	74	2	3	2	3	4	10	10	1	3	2	1	2	1	1	1	1	2			1	2			3			2	3			1	2			0							2	3
1933	323	1	7	2	1	74	1	3	4	9	2	11	11	1	3	3	0	2	1	2	1	1	1		2				3	1			2	3			1	2			0							1	2
1934	323	1	8	2	1	74	1	3	4	9	2	11	11	1	3	3	0	2	1	2	1	1	1		2				3	1			2	3			1	2			0							1	2
1935	323	1	9	1	1	74	1	3	4	9	2	11	11	1	3	3	0	2	1	2	1	1	1		2				3	1			2	3			1	2			0							1	2
1936	323	1	10	1	1	74	1	3	4	9	2	11	11	1	3	3	0	2	1	2	1	1	1		2				3	1			2	3			1	2			0							1	2
1937	323	1	11	1	1	74	1	3	4	9	2	11	11	1	3	3	0	2	1	2	1	1	1		2				3	1			2	3			1	2			0							1	2
1938	323	1	12	1	1	74	1	3	4	9	2	11	11	1	3	3	0	2	1	2	1	1	1		2				3	1			2	3			1	2			0							1	2
1939	324	1	7	1	1	74	2	3	4	7	5	6	6	3	4	2	1	1	1	3	1	1	2			2	3	1					2	1			2	3			0							2	1
1940	324	1	8	1	1	74	2	3	4	7	5	6	6	3	4	2	1	1	1	3	1	1	2			2	3	1					2	1			2	3			0							2	1
1941	324	1	9	2	1	74	2	3	4	7	5	6	6	3	4	2	1	1	1	3	1	1	2			2	3	1					2	1			2	3			0							2	1
1942	324	1	10	2	1	74	2	3	4	7	5	6	6	3	4	2	1	1	1	3	1	1	2			2	3	1					2	1			2	3			0							2	1
1943	324	1	11	2	1	74	2	3	4	7	5	6	6	3	4	2	1	1	1	3	1	1	2			2	3	1					2	1			2	3			0							2	1
1944	324	1	12	2	1	74	2	3	4	7	5	6	6	3	4	2	1	1	1	3	1	1	2			2	3	1					2	1			2	3			0							2	1
1945	325	1	7	1	1	75	2	4	4	7	2	9	9	3	5	1	0	1	3	1	3	1	3	1	3			2					2	1	2		3				0							2	4
1946	325	1	8	2	1	75	2	4	4	7	2	9	9	3	5	1	0	1	3	1	3	1	3	1	3			2					2	1	2		3				0							2	4
1947	325	1	9	1	1	75	2	4	4	7	2	9	9	3	5	1	0	1	3	1	3	1	3	1	3			2					2	1	2		3				0							2	4
1948	325	1	10	1	1	75	2	4	4	7	2	9	9	3	5	1	0	1	3	1	3	1	3	1	3			2					2	1	2		3				0							2	4
1949	325	1	11	2	1	75	2	4	4	7	2	9	9	3	5	1	0	1	3	1	3	1	3	1	3			2					2	1	2		3				0							2	4
1950	325	1	12	1	1	75	2	4	4	7	2	9	9	3	5	1	0	1	3	1	3	1	3	1	3			2					2	1	2		3				0							2	4
1951	326	1	7	1	1	74	1	3	1	8	3	6	9	1	3	2	0	2	1	4	2	1	1		2		1			3			2	2			1	3			0							1	2
1952	326	1	8	1	1	74	1	3	1	8	3	6	9	1	3	2	0	2	1	4	2	1	1		2		1			3			2	2			1	3			0							1	2
1953	326	1	9	2	1	74	1	3	1	8	3	6	9	1	3	2	0	2	1	4	2	1	1		2		1			3			2	2			1	3			0							1	2
1954	326	1	10	2	1	74	1	3	1	8	3	6	9	1	3	2	0	2	1	4	2	1	1		2		1			3			2	2			1	3			0							1	2
1955	326	1	11	2	1	74	1	3	1	8	3	6	9	1	3	2	0	2	1	4	2	1	1		2		1			3			2	2			1	3			0							1	2
1956	326	1	12	2	1	74	1	3	1	8	3	6	9	1	3	2	0	2	1	4	2	1	1		2		1			3			2	2			1	3			0							1	2
1957	327	1	13	2	1	74	1	3	5	1	2	8	8	1	3	3	1	1	1	2	2	4	1		2	1		3					2	1			3	2			0							1	2
1958	327	1	14	1	1	74	1	3	5	1	2	8	8	1	3	3	1	1	1	2	2	4	1		2	1		3					2	1			3	2			0							1	2
1959	327	1	15	1	1	74	1	3	5	1	2	8	8	1	3	3	1	1	1	2	2	4	1		2	1		3					2	1			3	2			0							1	2
1960	327	1	16	1	1	74	1	3	5	1	2	8	8	1	3	3	1	1	1	2	2	4	1		2	1		3					2	1			3	2			0							1	2
1961	327	1	17	2	1	74	1	3	5	1	2	8	8	1	3	3	1	1	1	2	2	4	1		2	1		3					2	1			3	2			0							1	2
1962	327	1	18	1	1	74	1	3	5	1	2	8	8	1	3	3	1	1	1	2	2	4	1		2	1		3					2	1			3	2			0							1	2
1963	328	1	13	2	1	71	2	3	2	2	3	6	6	3	5	3	0	1	2	1	3	1	3			2		1	3				2	1	2	3					0							1	5
1964	328	1	14	1	1	71	2	3	2	2	3	6	6	3	5	3	0	1	2	1	3	1	3			2		1	3				2	1	2	3					0							1	5
1965	328	1	15	1	1	71	2	3	2	2	3	6	6	3	5	3	0	1	2	1	3	1	3			2		1	3				2	1	2	3					0							1	5
1966	328	1	16	1	1	71	2	3	2	2	3	6	6	3	5	3	0	1	2	1	3	1	3			2		1	3				2	1	2	3					0							1	5
1967	328	1	17	2	1	71	2	3	2	2	3	6	6	3	5	3	0	1	2	1	3	1	3			2		1	3				2	1	2	3					0							1	5
1968	328	1	18	1	1	71	2	3	2	2	3	6	6	3	5	3	0	1	2	1	3	1	3			2		1	3				2	1	2	3					0							1	5
1969	329	1	7	1	1	77	1	4	1	10	2	9	11	1	3	3	0	2	1	1	3	1	1			2		3		1			2	3	2		1				0							1	2
1970	329	1	8	2	1	77	1	4	1	10	2	9	11	1	3	3	0	2	1	1	3	1	1			2		3		1			2	3	2		1				0							1	2
1971	329	1	9	1	1	77	1	4	1	10	2	9	11	1	3	3	0	2	1	1	3	1	1			2		3		1			2	3	2		1				0							1	2
1972	329	1	10	1	1	77	1	4	1	10	2	9	11	1	3	3	0	2	1	1	3	1	1			2		3		1			2	3	2		1				0							1	2
1973	329	1	11	1	1	77	1	4	1	10	2	9	11	1	3	3	0	2	1	1	3	1	1			2		3		1			2	3	2		1				0							1	2
1974	329	1	12	2	1	77	1	4	1	10	2	9	11	1	3	3	0	2	1	1	3	1	1			2		3		1			2	3	2		1				0							1	2
1975	330	1	13	2	1	78	1	4	1	4	3	9	11	1	3	2	0	3	1	3	3	1	1				3	1		2			2	2	1			3			0							2	2
1976	330	1	14	2	1	78	1	4	1	4	3	9	11	1	3	2	0	3	1	3	3	1	1				3	1		2			2	2	1			3			0							2	2
1977	330	1	15	2	1	78	1	4	1	4	3	9	11	1	3	2	0	3	1	3	3	1	1				3	1		2			2	2	1			3			0							2	2
1978	330	1	16	1	1	78	1	4	1	4	3	9	11	1	3	2	0	3	1	3	3	1	1				3	1		2			2	2	1			3			0							2	2
1979	330	1	17	1	1	78	1	4	1	4	3	9	11	1	3	2	0	3	1	3	3	1	1				3	1		2			2	2	1			3			0							2	2
1980	330	1	18	2	1	78	1	4	1	4	3	9	11	1	3	2	0	3	1	3	3	1	1				3	1		2			2	2	1			3			0							2	2
1981	331	1	13	2	1	73	1	3	2	11	2	5	11	1	2	4	0	1	1	1	1	1	2			3		1		2			2			3	1	2			0							2	2
1982	331	1	14	1	1	73	1	3	2	11	2	5	11	1	2	4	0	1	1	1	1	1	2			3		1		2			2			3	1	2			0							2	2
1983	331	1	15	1	1	73	1	3	2	11	2	5	11	1	2	4	0	1	1	1	1	1	2			3		1		2			2			3	1	2			0							2	2
1984	331	1	16	2	1	73	1	3	2	11	2	5	11	1	2	4	0	1	1	1	1	1	2			3		1		2			2			3	1	2			0							2	2
1985	331	1	17	2	1	73	1	3	2	11	2	5	11	1	2	4	0	1	1	1	1	1	2			3		1		2			2			3	1	2			0							2	2
1986	331	1	18	1	1	73	1	3	2	11	2	5	11	1	2	4	0	1	1	1	1	1	2			3		1		2			2			3	1	2			0							2	2
1987	332	1	13	2	1	85	1	5	3	5	3	8	8	3	4	5	1	2	1	2	3	1	1			3	2			1			2			3	1	2			0							1	2
1988	332	1	14	1	1	85	1	5	3	5	3	8	8	3	4	5	1	2	1	2	3	1	1			3	2			1			2			3	1	2			0							1	2
1989	332	1	15	1	1	85	1	5	3	5	3	8	8	3	4	5	1	2	1	2	3	1	1			3	2			1			2			3	1	2			0							1	2
1990	332	1	16	1	1	85	1	5	3	5	3	8	8	3	4	5	1	2	1	2	3	1	1			3	2			1			2			3	1	2			0							1	2
1991	332	1	17	2	1	85	1	5	3	5	3	8	8	3	4	5	1	2	1	2	3	1	1			3	2			1			2			3	1	2			0							1	2
1992	332	1	18	1	1	85	1	5	3	5	3	8	8	3	4	5	1	2	1	2	3	1	1			3	2			1			2			3	1	2			0							1	2
1993	333	1	13	2	1	76	2	4	5	1	3	7	10	1	3	2	0	1	3	1	1	1	1	1			3			2			2			3	1	2			1	0	1	1	0	0		1	4
1994	333	1	14	1	1	76	2	4	5	1	3	7	10	1	3	2	0	1	3	1	1	1	1	1			3			2			2			3	1	2			1	0	1	1	0	0		1	4
1995	333	1	15	1	1	76	2	4	5	1	3	7	10	1	3	2	0	1	3	1	1	1	1	1			3			2			2			3	1	2			1	0	1	1	0	0		1	4
1996	333	1	16	2	1	76	2	4	5	1	3	7	10	1	3	2	0	1	3	1	1	1	1	1			3			2			2			3	1	2			1	0	1	1	0	0		1	4
1997	333	1	17	2	1	76	2	4	5	1	3	7	10	1	3	2	0	1	3	1	1	1	1	1			3			2			2			3	1	2			1	0	1	1	0	0		1	4
1998	333	1	18	1	1	76	2	4	5	1	3	7	10	1	3	2	0	1	3	1	1	1	1	1			3			2			2			3	1	2			1	0	1	1	0	0		1	4
1999	334	1	13	2	1	63	1	1	3	6	5	14	9	1	3	4	1	2	1	3	2	1	1	1	3	2							2	2			1	3			0							2	4
[truncated: 15,317 more rows]
[truncated: 28 more columns]
